# Supplementary material for: Anatomy and Comparative Transcriptome Reveal the Mechanism of Male Sterility in Salvia miltiorrhiza
Source: Int J Mol Sci. 2023 Jun 17;24(12):10259. doi: 10.3390/ijms241210259 (PMC10299234; doi:10.3390/ijms241210259)
Supplement: Supplementary file 1 [file ijms-24-10259-s001.zip]

Archive with 7 entries (7 files):
- Figure S1. Validation of DEGs by qRT-PCR.tif
- Figure S2. DEGs of Plant hormone signal transduction in SC..png
- Figure S3. DEGs of starch and sucrose metabolism in SC..png
- Table S1. List of 97differentially expressed genes.xlsx
- Table S2. DEGs of Plant hormone signal transduction.xls
- Table S3. DEGs of starch and sucrose metabolism.xls
- Table S4. The specific primers for qRT-PCR.xls
