# Supplementary material for: Anatomy and Comparative Transcriptome Reveal the Mechanism of Male Sterility in Salvia miltiorrhiza
Source: Int J Mol Sci. 2023 Jun 17;24(12):10259. doi: 10.3390/ijms241210259 (PMC10299234; doi:10.3390/ijms241210259)
Supplement: Supplementary file 1 [file ijms-24-10259-s001.zip › Table S1. List of 97differentially expressed genes.xlsx]

## Sheet: Table S2
Table S1. List of 97differentially expressed genes
ID	Cluster	gene_description	tf_family	SCMEI_1_fpkm	SCMEI_2_fpkm	SCMEI_3_fpkm	SCYM_1_fpkm	SCYM_2_fpkm	SCYM_3_fpkm	SCMP_1_fpkm	SCMP_2_fpkm	SCMP_3_fpkm	SDMEI_1_fpkm	SDMEI_2_fpkm	SDMEI_3_fpkm	SDYM_1_fpkm	SDYM_2_fpkm	SDYM_3_fpkm	SDMP_1_fpkm	SDMP_2_fpkm	SDMP_3_fpkm	pathway_id	pathway
novel.1700	1	-	-	0.0529542	0	0.170491	116.891	67.2476	140.621	1284.18	1224.05	1141.18	0.156305	0.0592213	0.17313	114.156	302.589	68.5321	1759.69	1896.66	1662.4	--	--
novel.2581	2	PF03514:GRAS domain family	GRAS	21.8652	17.5424	24.2664	2.04757	1.91953	1.77498	0.118409	0.111907	0.310367	17.8431	10.0118	12.3727	0.984135	1.03343	0.835139	0.177457	0.0802485	0.100722	--	--
novel.2608	2	PF00443:Ubiquitin carboxyl-terminal hydrolase	UCH	60.5815	43.4676	55.011	0.256295	0.200224	0.255838	0	0	0.0671024	55.1468	25.9208	30.4624	0.265967	0.40351	0.155777	0	0	0	--	--
novel.2731	3	-	-	0.0775467	0	0.138705	62.3984	50.5387	29.3498	14.6673	6.02461	4.57041	0.152596	0.173449	0.197193	25.2051	39.3586	43.9072	2.5927	2.52333	5.11854	--	--
novel.2981	4	PF03083:Sugar efflux transporter for intercellular exchange	-	110.053	63.1698	102.465	0.0493662	0.0462793	0	54.4309	34.0641	42.8073	57.9186	26.0164	45.0169	0.532783	0.169575	1.12519	850.781	314.302	297.597	--	--
novel.4802	3	-	-	0.0486398	0.224264	0.104401	83.7297	83.5056	56.449	11.1459	3.21033	3.6424	0.0957134	0.380774	0.530081	35.6648	53.9279	54.5516	0.424232	0.863298	1.68552	--	--
novel.4941	5	PF05368:NmrA-like family	NmrA	0.95249	0.829035	0.751013	53.9768	55.7655	37.6933	1.61206	0.922147	1.81958	1.07103	1.06522	1.03803	25.2155	43.3691	52.4026	0.508625	1.09254	1.44344	--	--
novel.5506	5	PF14686:Polysaccharide lyase family 4, domain II|PF06045:Rhamnogalacturonate lyase family|PF14683:Polysaccharide lyase family 4, domain III	-	0.203413	0.156313	0.236495	45.0494	37.54	64.0593	1.51676	1.88799	1.72778	0.0500345	0.0568718	0.184735	7.04387	7.36339	7.73551	2.95692	1.25359	0.839154	--	--
novel.6327	6	PF04043:Plant invertase/pectin methylesterase inhibitor	-	1.82665	2.55216	2.11877	136.699	110.377	142.991	1025.05	923.135	944.013	1.1437	2.68251	2.17167	90.6873	241.476	92.0407	3042.27	1981.6	1588.5	--	--
novel.6850	1	PF00295:Glycosyl hydrolases family 28	-	0.165708	0.0318346	0	259.215	185.478	247.254	1488.27	1477.08	1473.35	0	0.0926599	0.0902952	147.19	503.466	127.833	3991.66	3481.88	2532.29	ath00040||ath01100	Pentose and glucuronate interconversions||Metabolic pathways
SmiChr010080	1	- && Q9SHY6.2 RecName: Full=Putative expansin-B2; Short=At-EXPB2; Short=AtEXPB2; AltName: Full=Ath-ExpBeta-1.4; AltName: Full=Beta-expansin-2; Flags: Precursor && PF01357:Pollen allergen|PF03330:Rare lipoprotein A (RlpA)-like double-psi beta-barrel	-	0	0.125902	0.117222	497.325	650.155	772.054	200.473	43.5929	48.395	1.12841	1.28261	1.48795	217.694	476.58	548.027	32.6287	52.6662	147.616	--	--
SmiChr010261	4	- && Q9M1K9.1 RecName: Full=Short-chain dehydrogenase reductase ATA1; AltName: Full=Protein TAPETUM 1; Short=ATA1; AltName: Full=Tasselseed-2 homolog ATA1 && -	-	325.243	328.935	436.998	10.9357	3.33917	9.23198	88.6748	69.7409	88.2012	381.087	326.001	743.493	4.90249	7.96904	10.3689	382.582	204.302	159.503	--	--
SmiChr010685	3	- && O80434.2 RecName: Full=Laccase-4; AltName: Full=Benzenediol:oxygen oxidoreductase 4; AltName: Full=Diphenol oxidase 4; AltName: Full=Protein IRREGULAR XYLEM 12; AltName: Full=Urishiol oxidase 4; Flags: Precursor && PF00249:Myb-like DNA-binding domain|PF00394:Multicopper oxidase|PF07732:Multicopper oxidase|PF07731:Multicopper oxidase	Myb_DNA-binding	1.65477	1.47922	1.84839	163.803	152.764	159.896	13.1557	9.78648	7.72731	1.42877	1.54847	1.41695	136.786	238.613	206.99	2.94546	3.69625	4.47208	--	--
SmiChr010911	1	- && Q9SR86.1 RecName: Full=Alanine--glyoxylate aminotransferase 2 homolog 3, mitochondrial; AltName: Full=Beta-alanine-pyruvate aminotransferase 3; Flags: Precursor && PF00202:Aminotransferase class-III	Aminotran_3	0.100836	0.395185	0.194791	307.746	169.812	243.114	1234.82	1473.63	1560.23	0.595274	0.451079	0.351654	80.5217	125.146	123.975	1449.56	1153.71	1132.89	ath00250||ath00260||ath00270||ath00280||ath01100||ath01110	Alanine, aspartate and glutamate metabolism||Glycine, serine and threonine metabolism||Cysteine and methionine metabolism||Valine, leucine and isoleucine degradation||Metabolic pathways||Biosynthesis of secondary metabolites
SmiChr011113	5	- && O04015.1 RecName: Full=Delta-1-pyrroline-5-carboxylate synthase; Short=P5CS; Includes: RecName: Full=Glutamate 5-kinase; Short=GK; AltName: Full=Gamma-glutamyl kinase; Includes: RecName: Full=Gamma-glutamyl phosphate reductase; Short=GPR; AltName: Full=Glutamate-5-semialdehyde dehydrogenase; AltName: Full=Glutamyl-gamma-semialdehyde dehydrogenase && PF00696:Amino acid kinase family|PF00171:A…	AA_kinase	36.0102	47.87	39.3973	779.978	833.404	609.596	49.5344	26.3763	25.7739	55.0392	67.3276	59.6464	422.163	703.873	716.834	29.4101	38.5346	40.8265	ath00330||ath01100||ath01110||ath01230	Arginine and proline metabolism||Metabolic pathways||Biosynthesis of secondary metabolites||Biosynthesis of amino acids
SmiChr011357	5	- && Q9LY46.1 RecName: Full=Protein ESKIMO 1; AltName: Full=Protein trichome birefringence-like 29 && PF14416:PMR5 N terminal Domain|PF13839:GDSL/SGNH-like Acyl-Esterase family found in Pmr5 and Cas1p	-	1.85276	3.25125	2.90838	20.2861	15.9281	22.5162	1.5691	1.59702	1.32302	3.07449	3.33999	4.15885	18.1485	28.2067	23.9032	1.9295	2.61765	3.14858	--	--
SmiChr011362	5	- && P93328.1 RecName: Full=Early nodulin-16; Short=N-16; Flags: Precursor && PF02298:Plastocyanin-like domain	Cu_bind_like	8.90649	6.5784	5.38243	177.936	181.408	260.028	29.8167	20.3321	24.1028	8.3377	10.7342	8.76401	115.401	167.948	119.634	9.80448	6.13901	8.1333	--	--
SmiChr011493	2	- && F4JRP8.1 RecName: Full=Protein STICHEL-like 2 && PF13177:DNA polymerase III, delta subunit	-	10.7871	8.92474	11.5104	0.470677	0.191846	0.551549	0.168638	0.0318756	0.0321473	14.1107	9.64412	11.217	1.47806	1.2126	0.895553	0	0.045716	0	--	--
SmiChr011861	2	- && Q9LSI7.1 RecName: Full=Transcription factor MYB35; AltName: Full=Myb-related protein 35; Short=AtMYB35; AltName: Full=Protein DEFECTIVE IN TAPETAL DEVELOPMENT AND FUNCTION 1 && PF00249:Myb-like DNA-binding domain	Myb_DNA-binding	96.6023	109.918	133.945	1.72154	0.561354	2.46564	0	0.699528	0.117582	105.948	77.8814	131.89	2.42344	1.79978	0.75065	0	0.334421	0	--	--
SmiChr012536	5	- && Q50EX6.1 RecName: Full=Protein ODORANT1; AltName: Full=MYB-like protein ODO1 && -	-	0.200176	0.428514	0.15345	8.14137	8.34227	9.14745	1.62264	1.23863	2.14146	0.422043	0.639621	0.467473	7.70199	11.6742	11.2547	1.74592	1.35348	2.54819	--	--
SmiChr012754	2	- && P46278.1 RecName: Full=G2/mitotic-specific cyclin-2; AltName: Full=B-like cyclin; AltName: Full=CycMs2 && PF02984:Cyclin, C-terminal domain|PF00134:Cyclin, N-terminal domain	Cyclin_C	36.0128	18.6883	32.7208	2.27986	1.78109	2.41804	0.469687	0.147966	0.671521	21.3869	17.0487	17.9818	1.81386	2.56969	1.60223	0	0.318319	0.177569	--	--
SmiChr013730	6	- && Q0WMZ5.1 RecName: Full=Outer envelope pore protein 16-2, chloroplastic; AltName: Full=Chloroplastic outer envelope pore protein of 16 kDa 2; Short=AtOEP16-2; Short=OEP16-2; AltName: Full=Outer plastid envelope protein 16-S; Short=AtOEP16-S; Short=Seeds outer plastid envelope protein 16 && PF02466:Tim17/Tim22/Tim23/Pmp24 family	-	1.28046	2.1085	1.47234	62.614	43.2009	95.0836	379.848	480.856	455.845	1.84477	2.96628	1.29578	41.5249	127.614	40.0814	246.694	250.128	392.781	--	--
SmiChr013751	7	- && O23474.2 RecName: Full=Peroxidase 40; Short=Atperox P40; Flags: Precursor && PF00141:Peroxidase	-	3087.83	2141.46	2973.37	85.6943	85.8037	155.52	0	0.43678	0.352402	2257.7	1341.01	1863.49	151.131	99.7909	116.885	0.738799	0.626429	1.46766	ath00940||ath01100||ath01110	Phenylpropanoid biosynthesis||Metabolic pathways||Biosynthesis of secondary metabolites
SmiChr020389	5	- && Q9SWW6.1 RecName: Full=Cellulose synthase A catalytic subunit 7 [UDP-forming]; Short=AtCesA7; AltName: Full=Protein FRAGILE FIBER 5; AltName: Full=Protein IRREGULAR XYLEM 3; Short=AtIRX3 && PF14569:Zinc-binding RING-finger|PF03552:Cellulose synthase	-	0.730186	0.748148	0.769124	53.6624	43.7437	66.2749	1.32796	0.753029	0.900084	1.84929	1.73906	1.90099	61.0798	85.7391	60.123	1.41525	1.99999	2.00819	--	--
SmiChr020401	5	- && Q9SK27.2 RecName: Full=Early nodulin-like protein 1; AltName: Full=Phytocyanin-like protein; Flags: Precursor && PF02298:Plastocyanin-like domain	Cu_bind_like	6.24908	4.49028	4.70327	90.4861	95.7085	99.2287	6.02197	2.0087	1.18173	5.82907	7.44247	7.42943	70.4814	110.653	61.4317	0.707844	0.240073	0	--	--
SmiChr020535	5	- && Q39224.1 RecName: Full=Protein SRG1; Short=AtSRG1; AltName: Full=Protein SENESCENCE-RELATED GENE 1 && PF03171:2OG-Fe(II) oxygenase superfamily|PF14226:non-haem dioxygenase in morphine synthesis N-terminal	2OG-FeII_Oxy	18.7525	22.2999	15.1782	132.99	150.164	183.62	32.9995	26.0737	27.5307	25.6659	30.1886	28.6951	134.362	128.026	192.791	32.2852	30.0605	28.3513	--	--
SmiChr020914	2	- && - && PF01190:Pollen proteins Ole e I like	-	149.881	101.169	124.366	0.763029	1.12945	3.00659	0.264751	0	0.0630865	152.063	61.085	99.4195	0.800159	0.620772	0.219682	0	0	0	--	--
SmiChr022106	3	- && Q9ZNT3.1 RecName: Full=Actin-depolymerizing factor 5; Short=ADF-5; Short=AtADF5 && PF00241:Cofilin/tropomyosin-type actin-binding protein	Cofilin_ADF	1.06817	0.615626	2.75126	107.214	171.849	101.941	8.85844	2.42349	2.88853	1.36626	2.38917	2.67743	63.5271	102.882	149.846	1.39747	6.63554	17.1857	--	--
SmiChr022198	6	- && Q9LII8.1 RecName: Full=Protein KINESIN LIGHT CHAIN-RELATED 2; AltName: Full=Kinesin light chain-like protein 1; Short=AtKLC1 && -	-	2.57442	1.54154	2.29641	22.756	16.3733	26.0742	230.647	227.085	225.682	2.18757	2.11259	1.60322	21.2809	47.2962	24.8033	1442.44	734.894	552.193	--	--
SmiChr022286	3	- && P50699.2 RecName: Full=Thaumatin-like protein; Flags: Precursor && PF00314:Thaumatin family	Thaumatin	0.852677	0.49143	0.711739	85.4972	71.6243	42.2655	16.9547	7.42564	10.4451	0.932165	1.32443	0.87763	46.6076	27.0955	67.8832	1.2395	3.7835	5.15915	--	--
SmiChr022309	8	- && P15722.1 RecName: Full=Probable pectate lyase P59; Flags: Precursor && PF04431:Pectate lyase, N terminus|PF00544:Pectate lyase	-	0.0974972	0.0749218	0	738.814	531.08	823.843	6589.44	6625.6	6126.03	0.0639517	0.327108	0.0708356	562.803	1728.22	437.114	27599.5	17467	13642.9	ath00040||ath01100	Pentose and glucuronate interconversions||Metabolic pathways
SmiChr030318	5	- && Q9FZJ1.1 RecName: Full=Probable beta-1,4-xylosyltransferase IRX10; AltName: Full=Glucuronoxylan glucuronosyltransferase 1; Short=AtGUT1; AltName: Full=Glucuronoxylan glucuronosyltransferase 2; AltName: Full=Protein IRREGULAR XYLEM 10; AltName: Full=Xylan xylosyltransferase IRX10 && PF03016:Exostosin family	-	6.79413	8.60033	7.58312	45.9971	37.5084	49.3115	3.82819	4.38236	4.31692	9.21279	13.2071	11.6315	51.223	74.5061	63.3214	5.92578	4.09267	5.74835	--	--
SmiChr030441	3	- && - && -	-	0.925854	0.609834	1.56141	75.5735	61.5711	86.8028	3.1752	2.04604	3.30156	0.780812	0.147918	0.648646	92.3294	140.929	113.531	4.61441	11.1508	7.52984	--	--
SmiChr031220	5	- && Q9ZQC6.1 RecName: Full=Probable beta-1,4-xylosyltransferase IRX9; AltName: Full=Protein IRREGULAR XYLEM 9; AltName: Full=Xylan xylosyltransferase IRX9 && PF03360:Glycosyltransferase family 43	-	2.15118	2.52553	1.83837	39.0354	33.1823	43.7049	0.695515	0	0.497196	1.33264	0.980128	2.04047	43.0923	70.3058	60.8858	0.173726	1.4141	0.690231	--	--
SmiChr031368	2	- && Q9SJG4.1 RecName: Full=AT-hook motif nuclear-localized protein 16; AltName: Full=Protein TRANSPOSABLE ELEMENT SILENCING VIA AT-HOOK; Short=Protein TEK && PF03479:Domain of unknown function (DUF296)	-	94.85	129.53	84.9287	3.44308	1.96474	2.7645	0.246723	0.466352	0	120.296	119.035	115.073	2.0506	2.18545	2.59316	0	0	0	--	--
SmiChr031543	3	- && Q9T0A0.1 RecName: Full=Long chain acyl-CoA synthetase 4 && PF00501:AMP-binding enzyme	AMP-binding	1.7453	4.91108	1.70779	165.65	143.44	127.629	26.9987	28.2691	24.5592	2.5253	8.2093	4.69918	79.6235	130.755	80.5629	6.71576	20.044	22.3624	ath00061||ath00071||ath01100||ath01212||ath04146	Fatty acid biosynthesis||Fatty acid degradation||Metabolic pathways||Fatty acid metabolism||Peroxisome
SmiChr032110	6	- && - && -	-	0.853248	0.378276	0.915706	58.9258	27.2132	37.4788	238.209	239.615	250.667	2.00191	0.807425	1.21599	34.4169	31.9442	49.9989	175.745	221.92	245.639	--	--
SmiChr032270	5	- && F4I0N3.1 RecName: Full=WEB family protein At1g75720 && -	-	0.0698418	0.241515	0.224863	31.0741	27.8305	31.0188	1.52423	2.01675	0.435843	0.274869	0.859183	0.228343	27.0259	57.6592	38.6172	1.21831	1.23961	3.2846	--	--
SmiChr032672	3	- && Q9FSF0.1 RecName: Full=Malate dehydrogenase; Short=NtRed-2 && PF02866:lactate/malate dehydrogenase, alpha/beta C-terminal domain|PF00056:lactate/malate dehydrogenase, NAD binding domain	-	4.52951	1.12888	2.45243	343.445	320.854	187.328	47.5558	11.6991	16.9767	2.56956	0.77581	0.578126	115.647	249.462	196.563	1.24569	4.82843	4.84823	ath00020||ath00270||ath00620||ath00630||ath00710||ath01100||ath01110||ath01200	Citrate cycle (TCA cycle)||Cysteine and methionine metabolism||Pyruvate metabolism||Glyoxylate and dicarboxylate metabolism||Carbon fixation in photosynthetic organisms||Metabolic pathways||Biosynthesis of secondary metabolites||Carbon metabolism
SmiChr032930	1	- && Q9LHL3.1 RecName: Full=La-related protein 6C; Short=AtLARP6c && PF05383:La domain	-	0.9175	0.176263	0.410276	269.714	220.009	222.946	1123.82	1307.18	1065.6	0.150455	0.342029	0.249975	138.433	433.505	161.626	4586.35	3062.85	2364.32	--	--
SmiChr032931	1	- && Q9LHL3.1 RecName: Full=La-related protein 6C; Short=AtLARP6c && -	-	1.26323	0.728044	0.271139	454.814	382.153	440.646	2541.55	2411.38	2254.03	0.870021	0.847637	1.10134	291.901	792.79	261.696	9158.5	5805.85	4688.58	--	--
SmiChr033024	8	- && Q94JX5.1 RecName: Full=LIM domain-containing protein WLIM1; AltName: Full=Widely-expressed LIM protein 1; Short=AtWLIM1 && PF00412:LIM domain	LIM	0.0651439	0.375449	0.209737	516.535	247.455	685.851	9872.7	9918.46	9224.22	0	0.509976	0.141989	748.863	2308.87	535.575	38408.1	25153.9	19724.7	--	--
SmiChr033218	5	- && Q8LEJ6.2 RecName: Full=Fasciclin-like arabinogalactan protein 11; Flags: Precursor && PF02469:Fasciclin domain	-	0.872352	0.879846	2.02845	22.0921	17.8229	26.9054	0.793258	0.899643	0.90731	1.43051	0.406498	0.871473	17.2218	22.4438	12.9889	0	1.61283	1.61945	--	--
SmiChr033278	5	- && - && PF14389:Leucine-zipper of ternary complex factor MIP1|PF04784:Protein of unknown function, DUF547	-	0.730529	0.842063	0.896004	14.5931	11.245	17.8226	0.0455516	0	0.217087	0.759839	1.14378	0.864378	9.86642	17.7062	9.85248	0.091023	0.0617429	0.103327	--	--
SmiChr033347	5	- && - && PF04784:Protein of unknown function, DUF547|PF14389:Leucine-zipper of ternary complex factor MIP1	-	0.146176	0.409198	0.470628	10.7565	7.62125	13.9668	0.319014	0.258426	0.130314	1.0273	0.653903	0.955823	11.524	13.1079	10.5883	0.2732	0.555952	0.361817	--	--
SmiChr040451	6	- && A7VLV1.1 RecName: Full=Protein STAY-GREEN, chloroplastic; AltName: Full=Protein STAYGREEN; Flags: Precursor [Pisum sativum] && PF12638:Staygreen protein	-	7.42602	9.38602	8.03115	109.268	108.094	83.4533	549.332	543.535	607.391	8.88623	9.94021	10.4052	63.7638	60.8068	89.9972	398.868	359.956	291.116	ath00860||ath01110	Porphyrin and chlorophyll metabolism||Biosynthesis of secondary metabolites
SmiChr040594	6	- && Q9LQL2.2 RecName: Full=Protein NRT1/ PTR FAMILY 7.3; Short=AtNPF7.3; AltName: Full=Nitrate transporter 1.5 && PF00854:POT family	-	3.36053	3.19146	2.29094	59.5002	42.6612	57.2431	239.578	223.285	272.801	1.99633	2.19822	2.21123	17.7279	30.1868	28.9095	221.025	191.065	193.774	--	--
SmiChr041498	8	- && P46266.1 RecName: Full=14-3-3-like protein && PF00244:14-3-3 protein	-	0	0.0641571	0	347.655	228.839	429.141	2453.1	2788.98	2444.11	0.438106	0.18674	0.727897	276.137	788.566	191.372	5906.54	5036.24	4625.74	--	--
SmiChr041851	6	- && Q9SFC6.1 RecName: Full=Rho GDP-dissociation inhibitor 1; Short=AtRhoGDI1; Short=Rho GDI-1 && PF02115:RHO protein GDP dissociation inhibitor	-	0.933884	1.52499	0.584643	59.9247	38.4017	63.5212	445.157	467.505	406.816	1.3017	0.913858	1.10257	45.6851	123.144	35.5613	925.166	731.846	614.01	--	--
SmiChr051081	3	- && Q42736.1 RecName: Full=Pyruvate, phosphate dikinase, chloroplastic; AltName: Full=Pyruvate, orthophosphate dikinase; Flags: Precursor && PF01326:Pyruvate phosphate dikinase, PEP/pyruvate binding domain|PF02896:PEP-utilising enzyme, TIM barrel domain|PF00391:PEP-utilising enzyme, mobile domain	-	1.77801	1.87996	1.9799	115.4	98.4596	68.6328	22.2316	8.7132	9.45485	2.05191	1.19605	1.61717	43.7946	76.9978	63.6046	7.17083	5.06186	9.36445	ath00010||ath00620||ath00710||ath01100||ath01110||ath01200	Glycolysis / Gluconeogenesis||Pyruvate metabolism||Carbon fixation in photosynthetic organisms||Metabolic pathways||Biosynthesis of secondary metabolites||Carbon metabolism
SmiChr051623	5	- && O24381.2 RecName: Full=Plastidic ATP/ADP-transporter && PF03219:TLC ATP/ADP transporter	-	6.47537	6.27047	7.46353	71.9521	67.8175	36.1367	12.2768	7.5864	6.33302	7.58756	5.54796	6.04639	27.3356	41.5271	37.2028	10.1768	10.0575	7.65058	--	--
SmiChr052067	3	- && Q41001.1 RecName: Full=Blue copper protein; Flags: Precursor && PF02298:Plastocyanin-like domain	Cu_bind_like	0.15867	0.12193	0.170284	115.208	81.7416	101.161	9.9267	6.54534	13.2022	1.04077	1.41959	0.518759	47.5606	65.4362	64.7456	5.99691	6.25821	10.8659	--	--
SmiChr052293	3	- && Q38946.1 RecName: Full=Glutamate dehydrogenase 2; Short=GDH 2 && PF02812:Glu/Leu/Phe/Val dehydrogenase, dimerisation domain|PF00208:Glutamate/Leucine/Phenylalanine/Valine dehydrogenase	-	6.01485	6.04118	5.09616	530.141	477.473	362.934	119.907	65.0047	85.6067	5.4681	6.84472	5.06003	249.717	373.387	306.553	17.7938	27.0533	24.8134	ath00220||ath00250||ath00910||ath01100||ath01200	Arginine biosynthesis||Alanine, aspartate and glutamate metabolism||Nitrogen metabolism||Metabolic pathways||Carbon metabolism
SmiChr052813	6	- && Q67ZM4.1 RecName: Full=Actin-depolymerizing factor 7; Short=ADF-7; Short=AtADF7 && PF00241:Cofilin/tropomyosin-type actin-binding protein	Cofilin_ADF	6.52666	3.39754	3.95411	177.03	153.677	174.21	992.24	898.459	843.051	9.83952	7.65228	5.62142	135.165	344.394	114.505	1731.62	1646.99	1348.94	--	--
SmiChr052849	7	- && Q38737.1 RecName: Full=Stamen-specific protein FIL1; Flags: Precursor [Antirrhinum majus] && -	-	33197.1	25954.8	25960.5	103.835	13.9614	72.0595	0.340902	0.644368	0	17522.2	12824.9	17142.1	207.093	221.147	248.925	19.7549	1.8483	1.15993	--	--
SmiChr052917	2	- && - && PF06075:Plant protein of unknown function (DUF936)	-	29.7581	20.4228	31.3183	4.685	4.59633	4.78542	0.359138	0.509128	0.342311	24.7455	17.6982	17.6052	3.31658	2.71339	2.01979	0	0.162265	0.339437	--	--
SmiChr053268	2	- && Q9FJZ9.1 RecName: Full=Peroxidase 72; Short=Atperox P72; AltName: Full=ATP6a; AltName: Full=PRXR8; Flags: Precursor && PF00141:Peroxidase	-	58.297	32.7205	65.0875	6.39931	4.64799	4.43125	0.28505	0.0897995	0	116.901	49.2747	97.6002	6.60491	2.62397	5.57149	0.569599	0	0	ath00940||ath01100||ath01110	Phenylpropanoid biosynthesis||Metabolic pathways||Biosynthesis of secondary metabolites
SmiChr053402	2	- && Q38774.1 RecName: Full=Cell division control protein 2 homolog C && PF00069:Protein kinase domain	Pkinase	82.2684	57.7952	80.4297	15.6947	14.2587	17.3391	3.12437	3.36484	2.90873	68.3322	57.5635	63.6415	16.7994	13.8566	11.9778	2.03269	2.46217	2.8019	--	--
SmiChr054016	5	- && Q1PFD9.1 RecName: Full=Protein trichome birefringence-like 31 && PF14416:PMR5 N terminal Domain|PF13839:GDSL/SGNH-like Acyl-Esterase family found in Pmr5 and Cas1p	-	0.274096	0.351049	0.326844	15.1229	13.7236	23.7913	0.930512	0.816605	0.443457	0.749119	0.442773	1.26123	13.7602	27.8787	18.7512	0.132813	0.720722	1.05536	--	--
SmiChr060219	5	- && O23379.2 RecName: Full=Putative zinc finger protein CONSTANS-LIKE 11 && PF06203:CCT motif	CCT	1.18077	1.07234	1.53601	31.8395	23.4524	23.0331	5.15383	6.86347	7.36854	1.23217	1.48058	1.4038	13.0591	26.8136	15.3349	0	1.05845	2.56841	--	--
SmiChr060750	2	- && Q7XQN1.2 RecName: Full=Transcription factor MYB80; AltName: Full=Myb-related protein 80; Short=OsMYB80 && PF00249:Myb-like DNA-binding domain	Myb_DNA-binding	104.24	90.4441	135.72	0.663323	1.75247	0.662141	0	0	0	66.3581	59.4851	125.661	0.600746	1.19106	1.15453	0	0	0	--	--
SmiChr060752	6	- && Q9FF99.1 RecName: Full=Probable amino acid permease 7; AltName: Full=Amino acid transporter AAP7 && PF01490:Transmembrane amino acid transporter protein	Aa_trans	0.77069	1.5188	0.800424	18.8962	13.3014	14.6234	82.4156	110.349	112.582	0.684899	0.973114	0.73153	5.65731	8.31155	8.13367	96.4917	85.75	64.4285	--	--
SmiChr060916	5	- && Q9FH36.1 RecName: Full=Probable galacturonosyltransferase 12; AltName: Full=Like glycosyl transferase 6; AltName: Full=Protein IRREGULAR XYLEM 8 && -	-	0.852256	0.357227	0.526612	8.63499	7.93474	8.2441	0.253631	0.292973	0.161165	0.851239	0.620972	0.647343	7.35322	15.3007	11.5984	0.168939	1.29874	0.799061	--	--
SmiChr061122	2	- && - && PF00150:Cellulase (glycosyl hydrolase family 5)	-	71.4613	96.4412	124.196	3.43506	3.89822	3.39285	0	0	0.170405	92.2341	82.9725	152.723	2.13131	3.57093	5.86795	0.238166	0.161553	0.0675897	--	--
SmiChr061204	5	- && Q9SF32.1 RecName: Full=Protein IQ-DOMAIN 1 && -	-	2.42912	2.03136	2.45358	40.9955	42.4526	50.1773	0.623683	1.08064	0.693538	1.6402	3.24927	2.38774	30.0547	54.3246	48.4162	0.415423	0.845371	1.41473	--	--
SmiChr061226	8	- && P13447.1 RecName: Full=Anther-specific protein LAT52; Flags: Precursor && PF01190:Pollen proteins Ole e I like	-	6.98418	3.97157	3.29799	1403.64	915.316	1511.92	18571.6	16327.4	16551.6	5.58901	4.58231	5.07428	1134.17	3324.22	863.181	47923.8	32016	26547.9	--	--
SmiChr061596	5	- && Q41253.1 RecName: Full=Rac-like GTP-binding protein RAC13; Flags: Precursor && PF00071:Ras family	Ras	0.105652	0.121782	0.170078	31.1279	21.3123	32.9578	2.42102	1.30748	0.769197	0.415802	0.118155	0.17271	16.0279	45.6537	33.2264	0.691113	0.781328	0.523022	ath04145||ath04933	Phagosome||AGE-RAGE signaling pathway in diabetic complications
SmiChr062659	5	- && Q9T074.1 RecName: Full=Phosphoenolpyruvate carboxykinase [ATP]; Short=PEP carboxykinase; Short=PEPCK && PF01293:Phosphoenolpyruvate carboxykinase	-	5.89804	3.25377	6.23127	113.959	102.019	76.0803	13.9737	7.10026	7.73363	5.75792	3.90118	4.52693	44.7054	77.4822	60.4269	4.5037	4.82004	5.96455	ath00010||ath00020||ath00620||ath00710||ath01100||ath01110||ath01200	Glycolysis / Gluconeogenesis||Citrate cycle (TCA cycle)||Pyruvate metabolism||Carbon fixation in photosynthetic organisms||Metabolic pathways||Biosynthesis of secondary metabolites||Carbon metabolism
SmiChr062765	8	- && Q8L9J9.2 RecName: Full=Probable carbohydrate esterase At4g34215 && PF03629:Domain of unknown function (DUF303)	-	0	0.220329	0.0683793	962.83	634.89	1023.77	11305.4	10933	10650.1	0.564205	0.71256	1.111	666.46	2341.34	563.598	37925.1	25999.8	20366.7	--	--
SmiChr062766	8	- && Q8L9J9.2 RecName: Full=Probable carbohydrate esterase At4g34215 && PF03629:Domain of unknown function (DUF303)	-	1.35662	1.10765	0.788623	958	666.468	1000.97	9121.71	9009.33	8707.5	2.05778	4.4883	3.63453	663.214	2184.1	604.683	27985.3	18545.6	15684.1	--	--
SmiChr062821	5	- && Q8GWW4.1 RecName: Full=UDP-glucuronate:xylan alpha-glucuronosyltransferase 2; Short=UDP-GlcA:xylan glucuronyltransferase 2; AltName: Full=Glycogenin-like protein 2; AltName: Full=Plant glycogenin-like starch initiation protein 3; AltName: Full=Protein GLUCURONIC ACID SUBSTITUTION OF XYLAN 2; Short=AtGUX2 && PF01501:Glycosyl transferase family 8	Glyco_transf_8	1.30581	1.12888	0.82582	27.8819	24.9227	47.5583	2.23912	1.8757	2.66776	2.50074	2.86854	1.77885	26.2746	39.5088	26.2647	4.06755	2.41422	2.82814	--	--
SmiChr063097	1	- && Q94CH6.1 RecName: Full=GDSL esterase/lipase EXL3; AltName: Full=Family II extracellular lipase 3; Short=Family II lipase EXL3; Flags: Precursor && PF00657:GDSL-like Lipase/Acylhydrolase	Lipase_GDSL	0.893975	2.98834	1.29521	830.063	594.162	707.287	6619.77	7656.73	7300.13	2.24293	4.0491	2.63051	114.835	246.114	167.393	4226.07	3295.31	2709	--	--
SmiChr063553	5	- && Q9LSB1.1 RecName: Full=UDP-glucuronate:xylan alpha-glucuronosyltransferase 1; Short=UDP-GlcA:xylan glucuronyltransferase 1; AltName: Full=Glycogenin-like protein 1; AltName: Full=Plant glycogenin-like starch initiation protein 1; AltName: Full=Protein GLUCURONIC ACID SUBSTITUTION OF XYLAN 1; Short=AtGUX1 && PF01501:Glycosyl transferase family 8	Glyco_transf_8	1.33741	0.505008	1.38582	14.2288	12.1655	13.9596	5.28398	2.33046	2.63812	1.81501	0.438394	0.678504	21.3438	28.2404	20.3217	3.419	2.52381	2.1118	--	--
SmiChr064206	3	- && Q9C519.1 RecName: Full=WRKY transcription factor 6; AltName: Full=WRKY DNA-binding protein 6; Short=AtWRKY6 && PF03106:WRKY DNA -binding domain	WRKY	0.0424769	0.073443	0.0911724	36.7009	31.6641	21.3637	8.80663	5.86997	6.18506	0.794066	0.665056	0.601792	19.2619	37.6035	23.0506	5.18672	6.28261	8.41117	--	--
SmiChr064232	2	- && Q9SHZ3.1 RecName: Full=Nucleobase-ascorbate transporter 1; Short=AtNAT1 && PF00860:Permease family	-	14.8002	16.084	15.9421	2.63957	3.15247	2.20174	0.119188	0.33793	0.113603	13.729	15.147	13.6594	3.51216	2.9499	2.67025	0.357248	0.565435	0.202769	--	--
SmiChr070123	5	- && P50346.1 RecName: Full=60S acidic ribosomal protein P0 && PF00466:Ribosomal protein L10|PF00428:60s Acidic ribosomal protein	-	24.8972	10.7683	18.5647	211.837	210.909	189.776	41.654	36.2323	35.7972	17.9874	20.1955	17.3419	149.969	253.942	171.44	8.77182	13.0903	45.3621	ath03010	Ribosome
SmiChr070624	2	- && Q9FGQ7.1 RecName: Full=Cyclin-D3-2; AltName: Full=G1/S-specific cyclin-D3-2; Short=CycD3;2 && PF00134:Cyclin, N-terminal domain|PF02984:Cyclin, C-terminal domain	Cyclin_C	89.4167	85.1686	91.5269	4.36687	6.06299	6.95248	0.728825	0.516605	0.521008	99.8059	75.3496	92.8524	18.7233	10.5857	14.5141	0.364092	0	0.619961	ath04075	Plant hormone signal transduction
SmiChr070949	1	- && Q03194.1 RecName: Full=Plasma membrane ATPase 4; AltName: Full=Proton pump 4 && PF00122:E1-E2 ATPase|PF00690:Cation transporter/ATPase, N-terminus|PF00702:haloacid dehalogenase-like hydrolase	E1-E2_ATPase	0.0838101	0.0966059	0.119927	121.097	81.0294	135.818	437.27	693.963	480.851	0	0.0156215	0.0304457	78.2522	260.022	68.1281	849.1	1514.22	968.75	ath00190||ath01100	Oxidative phosphorylation||Metabolic pathways
SmiChr071040	5	- && Q40374.1 RecName: Full=Pathogenesis-related protein PR-1; Flags: Precursor && PF00188:Cysteine-rich secretory protein family	SCP	1.81589	1.42713	1.24015	31.4777	23.464	27.603	7.92597	2.55367	4.80748	1.78665	2.12311	1.5292	39.2894	31.2555	58.8915	2.87964	4.39497	4.29041	--	--
SmiChr071633	5	- && Q84JA6.1 RecName: Full=Cellulose synthase A catalytic subunit 4 [UDP-forming]; Short=AtCesA4; AltName: Full=Protein IRREGULAR XYLEM 5; Short=AtIRX5 && PF14569:Zinc-binding RING-finger|PF03552:Cellulose synthase	-	8.35082	5.45807	6.43504	51.899	46.1779	53.5924	4.40878	5.22828	4.38957	4.16516	3.71263	3.96846	40.4409	80.2854	49.9264	19.808	10.6196	9.07702	--	--
SmiChr071881	5	- && Q9LSP9.1 RecName: Full=Chitinase-like protein 2; Short=AtCTL2; Flags: Precursor && PF00182:Chitinase class I	-	16.8263	15.1789	15.8896	122.845	99.1626	135.658	8.89533	5.82017	5.50744	10.0772	10.1296	9.64333	109.07	173.395	137.107	4.10193	11.3358	10.8649	--	--
SmiChr072051	1	- && Q9SQI2.2 RecName: Full=Protein GIGANTEA && -	-	0.0751142	0.0519494	0.209593	110.465	65.4017	93.0716	804.99	1029.93	770.43	0.266057	0.302414	0.425673	77.8674	89.8917	176.195	599.322	1017.62	677.917	ath04712	Circadian rhythm - plant
SmiChr073207	2	- && Q8LPF3.1 RecName: Full=Probable pectinesterase 68; Short=PE 68; AltName: Full=Pectin methylesterase 68; Short=AtPME68; Flags: Precursor && PF01095:Pectinesterase	-	83.7148	73.9906	111.919	5.54007	3.89524	2.56028	0.507262	0.159803	0.161165	98.4896	69.7511	75.317	6.51569	2.99553	5.14446	0.337877	0.22919	0	--	--
SmiChr073326	1	- && Q93V56.1 RecName: Full=Soluble inorganic pyrophosphatase 1; AltName: Full=Pyrophosphate phospho-hydrolase 1; Short=PPase 1 && PF00719:Inorganic pyrophosphatase	Pyrophosphatase	1.15193	0.663899	0.892847	165.839	122.66	161.737	770.67	899.289	753.731	1.38524	2.21867	1.46461	125.648	323.112	97.2698	822.181	1142.86	960.721	ath00190	Oxidative phosphorylation
SmiChr074181	2	- && P34801.1 RecName: Full=G2/mitotic-specific cyclin-2 && PF00134:Cyclin, N-terminal domain|PF02984:Cyclin, C-terminal domain	Cyclin_C	45.0938	31.7871	40.6183	5.58926	4.71578	6.04424	1.22824	0.21765	1.02435	32.8086	22.3043	24.4951	3.36411	2.19993	2.29309	0.306789	0.416204	0.696518	--	--
SmiChr074734	6	- && P46269.2 RecName: Full=Cytochrome b-c1 complex subunit 8; AltName: Full=Complex III subunit 8; AltName: Full=Complex III subunit VII; AltName: Full=Ubiquinol-cytochrome c reductase complex 8.2 kDa protein; AltName: Full=Ubiquinol-cytochrome c reductase complex ubiquinone-binding protein QP-C && -	-	7.56619	4.01183	9.58165	143.07	106.322	136.015	704.751	706.942	648.123	7.74215	7.95395	6.9264	107.796	314.73	113.266	1167.39	922.578	1064.12	--	--
SmiChr074938	2	- && Q9SRW9.1 RecName: Full=Cellulose synthase-like protein D5; Short=AtCslD5 && PF14570:RING/Ubox like zinc-binding domain|PF03552:Cellulose synthase	-	25.2678	21.9096	28.4177	5.78261	6.39241	6.43962	0.330536	0.390484	0.420065	15.4853	12.7176	14.8552	3.23282	1.95191	2.07225	0.110082	0.597366	0.593568	ath00520||ath01100	Amino sugar and nucleotide sugar metabolism||Metabolic pathways
SmiChr080356	5	- && P94014.2 RecName: Full=Germin-like protein subfamily 2 member 1; Flags: Precursor && PF00190:Cupin	-	5.4256	7.47424	4.0712	42.9897	40.9039	58.306	11.0707	11.6456	11.9283	6.55346	4.78512	5.23986	32.5377	49.1069	48.0873	4.03965	8.09007	10.5908	--	--
SmiChr081620	3	- && - && PF02298:Plastocyanin-like domain	Cu_bind_like	1.68823	1.22524	0.603935	170.643	116.894	147.611	5.04897	9.41452	4.94247	1.29192	0.909051	1.02214	98.1561	186.786	145.99	14.1792	19.6061	15.0125	--	--
SmiChr082040	2	- && Q5PP26.1 RecName: Full=Piriformospora indica-insensitive protein 2; Flags: Precursor && PF13855:Leucine rich repeat	-	157.79	167.064	186.757	17.2795	13.1876	17.5067	1.21704	0.172532	0.812012	139.311	130.657	150.903	15.0809	10.8122	8.31452	1.09437	1.89708	0.759184	--	--
SmiChr082339	2	- && Q9FJV0.1 RecName: Full=Mitogen-activated protein kinase kinase 6; Short=AtMKK6; Short=MAP kinase kinase 6; AltName: Full=Protein Arabidopsis NQK1 homolog && PF00069:Protein kinase domain	Pkinase	37.5658	24.7638	42.1162	3.03447	3.80989	3.4077	0.625147	0.253209	1.19171	42.4367	23.706	29.2553	2.7891	2.69895	2.32192	0.535369	0.605254	0.810315	ath04626	Plant-pathogen interaction
SmiChr082349	2	- && Q9LYN8.1 RecName: Full=Leucine-rich repeat receptor protein kinase EMS1; AltName: Full=Protein EXCESS MICROSPOROCYTES 1; AltName: Full=Protein EXTRA SPOROGENOUS CELLS; Flags: Precursor && PF13855:Leucine rich repeat|PF08263:Leucine rich repeat N-terminal domain|PF07714:Protein tyrosine kinase	Pkinase_Tyr	31.5666	29.0624	32.0198	2.97195	3.79798	3.11425	0.268057	0.161216	0.0929084	45.2197	30.7695	37.9427	6.67762	4.30445	4.56984	0.194779	0.627585	1.24373	--	--
SmiChr082452	4	- && A7PZL3.1 RecName: Full=Probable polygalacturonase; Short=PG; AltName: Full=Pectinase && PF00295:Glycosyl hydrolases family 28	-	126.16	35.061	83.2379	0.205078	0.192255	0.286598	193.333	158.504	150.835	43.1539	17.1817	22.9881	0.102152	0.352227	0.299154	677.016	483.241	279.382	--	--
SmiChr082601	6	- && Q84WB7.1 RecName: Full=Glycosyltransferase family protein 64 protein C5; Short=GT64 C5 && PF09258:Glycosyl transferase family 64 domain	-	1.18628	0.717323	0.79309	26.8588	21.0029	25.32	160.09	181.584	202.144	1.09065	1.32668	0.932527	6.28532	7.80638	8.66331	253.663	189.611	146.093	--	--
SmiChr082950	6	- && Q9SYK9.1 RecName: Full=UDP-glycosyltransferase 74E2 && PF00201:UDP-glucoronosyl and UDP-glucosyl transferase	UDPGT	0.41037	0.536093	0.9689	33.2923	18.1354	23.1076	340.862	427.948	334.167	0.64602	0.734299	1.22241	11.9398	14.8084	22.6243	461.241	478.288	326.057	--	--
SmiChr083193	5	- && Q42400.1 RecName: Full=Amino acid permease 1; AltName: Full=Amino acid transporter AAP1; AltName: Full=Neutral amino acid transporter II && PF01490:Transmembrane amino acid transporter protein	Aa_trans	7.0028	12.7949	4.917	295.599	279.935	280.646	20.6482	4.76337	4.64899	10.3351	20.9537	28.01	233.119	346.527	202.451	0.974647	2.86487	2.02839	--	--
SmiSca0298	6	- && Q9SXA6.1 RecName: Full=Endonuclease 1; Short=AtENDO1; AltName: Full=Bifunctional nuclease I; Short=AtBFN1; AltName: Full=Deoxyribonuclease ENDO1; AltName: Full=Single-stranded-nucleate endonuclease ENDO1; Flags: Precursor && PF02265:S1/P1 Nuclease	-	6.72289	10.6214	8.72865	197.966	119.523	109.93	899.2	868.833	936.576	3.56173	2.89175	2.10065	22.0167	20.2083	30.7623	137.57	195.534	83.5523	--	--
