# Supplementary material for: Anatomy and Comparative Transcriptome Reveal the Mechanism of Male Sterility in Salvia miltiorrhiza
Source: Int J Mol Sci. 2023 Jun 17;24(12):10259. doi: 10.3390/ijms241210259 (PMC10299234; doi:10.3390/ijms241210259)
Supplement: Supplementary file 1 [file ijms-24-10259-s001.zip › Table S2. DEGs of Plant hormone signal transduction.xls]

## Sheet: Table S1
Table S2. DEGs of Plant hormone signal transduction
ID	Class	gene_description	TF_family	SCMEI_1_fpkm	SCMEI_2_fpkm	SCMEI_3_fpkm	SCYM_1_fpkm	SCYM_2_fpkm	SCYM_3_fpkm	SCMP_1_fpkm	SCMP_2_fpkm	SCMP_3_fpkm	SDMEI_1_fpkm	SDMEI_2_fpkm	SDMEI_3_fpkm	SDYM_1_fpkm	SDYM_2_fpkm	SDYM_3_fpkm	SDMP_1_fpkm	SDMP_2_fpkm	SDMP_3_fpkm
SmiChr012030	Auxin	- && P33081.1 RecName: Full=Auxin-induced protein 15A && PF02519:Auxin responsive protein	Auxin_inducible	3.14266	3.88882	3.67029	36.3512	28.2263	32.1935	481.509	423.328	457.122	5.50205	5.37526	5.48991	26.3172	72.0514	23.3777	2290.75	1326.51	991.45
SmiChr012476	Abscisic acid	- && Q0D4J7.1 RecName: Full=Serine/threonine-protein kinase SAPK2; AltName: Full=Osmotic stress/abscisic acid-activated protein kinase 2 && PF00069:Protein kinase domain	Pkinase	1.69385	1.7084	1.85571	3.22423	2.1903	1.86579	138.932	100.079	136.68	1.45825	3.67023	3.26891	3.72414	3.53128	4.98446	35.8567	6.88961	9.08406
SmiChr061639	Auxin	- && Q39011.2 RecName: Full=Shaggy-related protein kinase eta; AltName: Full=ASK-eta; AltName: Full=Protein BRASSINOSTEROID INSENSITIVE 2; AltName: Full=Protein ULTRACURVATA 1 && PF00069:Protein kinase domain	Pkinase	34.3948	35.0792	33.2914	36.5222	36.4543	37.5505	328.092	251.079	304.117	33.2842	31.454	34.3285	43.2909	54.0141	45.3603	1978.22	917.567	646.539
novel.6341	Auxin	PF02519:Auxin responsive protein	Auxin_inducible	0.421075	0.161788	0.225949	2.97374	4.53015	3.89608	65.3988	60.2157	79.8526	0.759542	0.549394	0.152964	4.01175	11.9706	1.77921	2.14234	6.02038	12.1596
SmiChr010825	Abscisic acid	- && O80920.1 RecName: Full=Abscisic acid receptor PYL4; AltName: Full=ABI1-binding protein 2; AltName: Full=PYR1-like protein 4; AltName: Full=Regulatory components of ABA receptor 10 && PF10604:Polyketide cyclase / dehydrase and lipid transport	-	9.67995	5.95084	9.23424	17.3184	7.69049	13.1931	338.665	327.435	309.463	8.80449	7.93875	7.31418	17.168	26.0756	16.7242	1312.76	594.963	414.348
SmiChr010097	Auxin	- && O22150.1 RecName: Full=Auxin-responsive protein SAUR36; AltName: Full=Protein RESPONSE TO AUXINS AND GIBBERELLINS 1; AltName: Full=Protein SENESCENCE-ASSOCIATED GENE 201; AltName: Full=Protein SMALL AUXIN UP RNA 36 && PF02519:Auxin responsive protein	Auxin_inducible	2.25559	2.50711	3.89042	14.1339	8.40008	12.8842	152.601	156.268	131.878	4.39892	4.54958	4.69685	12.7523	22.26	12.5456	367.465	286.077	198.897
SmiChr040943	Cytokinine	- && Q9C5U0.1 RecName: Full=Histidine kinase 4; AltName: Full=Arabidopsis histidine kinase 4; Short=AtHK4; AltName: Full=Cytokinin receptor CYTOKININ RESPONSE 1; Short=AtCRE1; Short=Cytokinin receptor CRE1; AltName: Full=Phosphoprotein phosphatase AHK4; AltName: Full=Protein AUTHENTIC HIS-KINASE 4; AltName: Full=Protein ROOT AS IN WOL 1; AltName: Full=Protein WOODEN LEG && PF00072:Response regula…	Response_reg	23.6948	23.9321	24.7298	12.0272	10.1249	13.1498	2.02223	1.68017	1.88512	27.7715	21.2949	27.4097	11.7983	9.85377	8.81404	1.24336	0.813275	1.56265
SmiChr062047	Auxin	- && Q9FEL6.1 RecName: Full=Auxin transporter-like protein 3; AltName: Full=AUX1-like protein 3; AltName: Full=MtLAX3 && PF01490:Transmembrane amino acid transporter protein	Aa_trans	0.620374	0.77468	1.13738	1.06108	0.256705	0.649181	46.2019	34.3883	24.25	0.966444	1.4165	0.591578	5.11489	1.79304	4.05681	18.8252	35.9383	31.671
SmiChr072707	Auxin	- && Q9ZUZ3.1 RecName: Full=Auxin-responsive protein SAUR32; AltName: Full=Protein ABOLISHED APICAL HOOK MAINTENANCE 1; AltName: Full=Protein SMALL AUXIN UP RNA 32 && PF02519:Auxin responsive protein	Auxin_inducible	3.98737	2.49966	3.30328	41.9618	23.0122	52.7981	552.503	517.838	510.464	4.19848	2.65992	2.97322	33.2983	107.867	24.9979	1531.74	1060.94	841.861
SmiChr050876	Auxin	- && Q38832.2 RecName: Full=Auxin-responsive protein IAA14; AltName: Full=Indoleacetic acid-induced protein 14; AltName: Full=Protein SOLITARY ROOT && PF02309:AUX/IAA family	-	3.44158	3.50768	3.92678	112.156	90.5722	88.8276	356.965	434.801	447.248	3.10102	3.80838	3.43482	51.7725	58.539	83.2723	190.372	191.611	362.895
SmiChr063045	Auxin	- && O65695.1 RecName: Full=Auxin-responsive protein SAUR50; AltName: Full=Protein SMALL AUXIN UP RNA 50 && PF02519:Auxin responsive protein	Auxin_inducible	0.84941	0.602519	0.210366	0.432602	0.892212	0.518197	15.8282	17.2501	17.533	0.321436	0.438433	0.427244	1.22108	0.297201	1.34098	17.3814	10.244	15.8494
SmiChr062833	Auxin	- && Q9FMZ0.1 RecName: Full=BRI1 kinase inhibitor 1 && -	-	0	0.241902	0.0375373	3.0105	2.60516	3.51371	25.4954	18.0356	23.6461	0.240897	0.312932	0.190591	3.69126	1.59096	3.50477	20.1344	11.5882	14.285
SmiChr032403	Abscisic acid	- && Q0D4J7.1 RecName: Full=Serine/threonine-protein kinase SAPK2; AltName: Full=Osmotic stress/abscisic acid-activated protein kinase 2 && PF00069:Protein kinase domain	Pkinase	31.5498	33.3142	32.2453	102.907	67.1284	62.0143	451.227	423.013	513.6	18.2391	24.205	16.4969	47.8736	53.7223	52.969	381.253	168.668	165.087
SmiChr074104	Salicylic acid	- && P11670.1 RecName: Full=Basic form of pathogenesis-related protein 1; Short=PRP 1; Flags: Precursor && PF00188:Cysteine-rich secretory protein family	SCP	66.6265	75.4287	52.6533	61.9061	55.8219	134.938	5.76434	4.35827	2.88449	102.911	72.001	94.0551	64.6052	88.9046	38.982	22.4612	12.5013	16.3444
SmiChr030418	Jasmonic acid	- && Q6I581.1 RecName: Full=Jasmonic acid-amido synthetase JAR1; AltName: Full=Auxin-responsive GH3-like protein 5; Short=OsGH3-5; AltName: Full=Indole-3-acetic acid-amido synthetase GH3.5; AltName: Full=Jasmonate-amino acid synthetase JAR1; AltName: Full=Protein JASMONATE RESISTANT 1; Short=OsJAR1 && PF03321:GH3 auxin-responsive promoter	-	14.8909	16.1534	14.3075	99.3391	80.5942	72.5489	24.5436	17.608	21.1232	15.0155	15.389	14.7414	57.08	94.6174	86.3798	25.0745	28.5975	34.3979
SmiChr051767	Auxin	- && P13088.1 RecName: Full=Auxin-induced protein AUX22 && PF02309:AUX/IAA family	-	0.22207	0.191981	0.357489	0.514603	0.758096	0.293535	10.7834	12.825	10.6246	0.327742	0.62088	0.484028	1.15959	0.883843	1.07238	3.87375	4.76262	6.18381
SmiChr042432	Abscisic acid	- && Q9FJ49.1 RecName: Full=Abscisic acid receptor PYL12; AltName: Full=PYR1-like protein 12; AltName: Full=Regulatory components of ABA receptor 6 && PF10604:Polyketide cyclase / dehydrase and lipid transport	-	0.0816129	0	0.437935	15.1297	10.1312	17.2603	74.0945	75.9178	74.8671	0.481793	0	0.0889425	11.4839	5.56835	19.3114	76.5207	87.6361	73.9356
SmiChr052335	Cytokinine	- && Q5N6V8.2 RecName: Full=Two-component response regulator ORR26; AltName: Full=OsRRB6 && PF00072:Response regulator receiver domain	Response_reg	0.802109	2.8422	0.382588	6.25477	9.10894	9.228	1.16701	1.10294	1.11234	0.935342	2.35888	1.55404	1.99215	3.64847	3.01265	0	0.263638	0.294133
SmiChr031808	Abscisic acid	- && O80920.1 RecName: Full=Abscisic acid receptor PYL4; AltName: Full=ABI1-binding protein 2; AltName: Full=PYR1-like protein 4; AltName: Full=Regulatory components of ABA receptor 10 && PF10604:Polyketide cyclase / dehydrase and lipid transport	-	2.99649	2.08254	2.03354	0.175053	0.765831	0.174741	10.8672	7.5438	8.89137	2.81817	1.28131	1.24861	1.40483	0.300657	1.96836	9.6085	3.64988	6.98067
SmiChr061363	Brassinosteroid	- && Q38857.1 RecName: Full=Xyloglucan endotransglucosylase/hydrolase protein 22; Short=At-XTH22; Short=XTH-22; AltName: Full=Touch protein 4; Flags: Precursor && PF00722:Glycosyl hydrolases family 16|PF06955:Xyloglucan endo-transglycosylase (XET) C-terminus	-	4.89393	8.26714	4.34662	24.078	20.5823	33.5154	103.306	108.337	171.745	13.7812	4.4823	6.25301	35.3408	19.1421	39.0147	73.9618	42.4322	38.5336
SmiChr050879	Auxin	- && O24542.1 RecName: Full=Auxin-induced protein 22D; AltName: Full=Indole-3-acetic acid-induced protein ARG13 && PF02309:AUX/IAA family	-	0.534487	0.521307	0.573612	0.707753	0.765573	2.98901	19.6504	34.2597	24.7164	0.444977	0.919606	0.358455	3.16384	18.561	1.3898	56.6582	53.8785	65.131
SmiChr070353	Auxin	- && Q9FJG0.1 RecName: Full=Auxin-responsive protein SAUR20; AltName: Full=Protein SMALL AUXIN UP RNA 20 && PF02519:Auxin responsive protein	Auxin_inducible	0	0.139542	0	1.60303	0.901675	0.320035	13.4742	17.4785	20.6493	0	0	0	0.133082	0.825972	0.292299	1.5838	0	0
SmiChr061360	Brassinosteroid	- && Q38857.1 RecName: Full=Xyloglucan endotransglucosylase/hydrolase protein 22; Short=At-XTH22; Short=XTH-22; AltName: Full=Touch protein 4; Flags: Precursor && PF00722:Glycosyl hydrolases family 16|PF06955:Xyloglucan endo-transglycosylase (XET) C-terminus	-	9.66462	20.9035	10.7605	68.4456	45.608	80.8115	232.644	255.109	371.054	21.6535	7.77235	13.0178	85.7914	42.3962	83.4654	283.506	181.493	113.787
SmiChr083224	Abscisic acid	- && O80992.1 RecName: Full=Abscisic acid receptor PYL2; AltName: Full=PYR1-like protein 2; AltName: Full=Regulatory components of ABA receptor 14 && PF10604:Polyketide cyclase / dehydrase and lipid transport	-	5.9071	4.84193	4.22633	1.5644	1.95544	2.86296	20.3401	11.7777	27.7154	3.74551	1.46805	2.43199	3.46334	1.8659	2.69408	2.0036	2.32986	3.24919
SmiChr070624	Brassinosteroid	- && Q9FGQ7.1 RecName: Full=Cyclin-D3-2; AltName: Full=G1/S-specific cyclin-D3-2; Short=CycD3;2 && PF00134:Cyclin, N-terminal domain|PF02984:Cyclin, C-terminal domain	Cyclin_C	89.4167	85.1686	91.5269	4.36687	6.06299	6.95248	0.728825	0.516605	0.521008	99.8059	75.3496	92.8524	18.7233	10.5857	14.5141	0.364092	0	0.619961
SmiChr064113	Auxin	- && Q6I581.1 RecName: Full=Jasmonic acid-amido synthetase JAR1; AltName: Full=Auxin-responsive GH3-like protein 5; Short=OsGH3-5; AltName: Full=Indole-3-acetic acid-amido synthetase GH3.5; AltName: Full=Jasmonate-amino acid synthetase JAR1; AltName: Full=Protein JASMONATE RESISTANT 1; Short=OsJAR1 && PF03321:GH3 auxin-responsive promoter	-	8.37816	11.4988	8.81201	4.08342	1.68343	4.56725	0.243252	0.038316	0.0386425	11.9171	13.2339	7.32877	13.3354	6.16839	4.44055	0	0.60448	1.28749
SmiChr040041	Abscisic acid	- && Q9CAJ0.1 RecName: Full=Protein phosphatase 2C 16; Short=AtPP2C16; AltName: Full=AtP2C-HA; AltName: Full=Protein HYPERSENSITIVE TO ABA 1; AltName: Full=Protein phosphatase 2C HAB1; Short=PP2C HAB1; Flags: Precursor && PF00481:Protein phosphatase 2C	PP2C	5.77885	5.02591	5.23912	4.55816	4.63571	5.32217	1.27483	1.24787	0.650948	8.29265	6.71942	8.11671	6.39864	7.23566	6.24615	3.0933	2.65367	3.97618
SmiChr032965	Brassinosteroid	- && Q9FGQ7.1 RecName: Full=Cyclin-D3-2; AltName: Full=G1/S-specific cyclin-D3-2; Short=CycD3;2 && PF02984:Cyclin, C-terminal domain|PF00134:Cyclin, N-terminal domain	Cyclin_C	2.56554	5.1562	3.24753	4.22474	5.18548	5.1737	0	0	0.205257	5.17791	5.18658	3.72793	3.90508	2.50597	4.08998	0.430316	1.75135	2.60524
SmiChr022808	Auxin	- && Q41220.1 RecName: Full=Auxin-responsive protein SAUR15; AltName: Full=Protein SMALL AUXIN UP RNA 15; AltName: Full=Protein SMALL AUXIN UP RNA FROM ARABIDOPSIS COLUMBIA 1 && PF02519:Auxin responsive protein	Auxin_inducible	2.16054	2.41925	2.45119	2.37049	3.60159	4.07976	18.8607	11.8409	19.6463	2.91533	2.00203	2.5564	3.46088	3.15882	3.87523	9.15284	10.5911	6.87577
SmiChr070340	Auxin	- && O65695.1 RecName: Full=Auxin-responsive protein SAUR50; AltName: Full=Protein SMALL AUXIN UP RNA 50 && PF02519:Auxin responsive protein	Auxin_inducible	0.207037	0.715939	0.777672	14.8042	7.83879	6.8416	54.2204	45.692	40.698	0	0.11577	0.112815	9.44534	32.9604	17.6212	4.5144	6.73687	7.17446
SmiChr074956	Ethylene	- && Q53RH0.1 RecName: Full=Probable ethylene response sensor 1; Short=OsERS1; AltName: Full=Ethylene response factor 1 >A2XL32.1 RecName: Full=Probable ethylene response sensor 1; Short=OS-ERS1; AltName: Full=Ethylene response factor 1 && PF01590:GAF domain|PF00512:His Kinase A (phospho-acceptor) domain|PF02518:Histidine kinase-, DNA gyrase B-, and HSP90-like ATPase	HATPase_c	21.0934	27.4833	21.8154	41.7149	71.557	30.841	9.81549	14.2591	10.1727	21.0437	39.0308	42.872	21.8497	16.7279	26.1291	6.25241	7.37843	10.9866
novel.5722	Auxin	PF02519:Auxin responsive protein	Auxin_inducible	0	0.0882865	0	1.11564	1.4262	0.506206	8.19063	7.74091	7.9662	0	0.256972	0.0834715	1.17879	1.13226	0.64727	16.3669	7.02371	2.65417
SmiChr070346	Auxin	- && Q9FJG0.1 RecName: Full=Auxin-responsive protein SAUR20; AltName: Full=Protein SMALL AUXIN UP RNA 20 && -	-	1.61412	0.676566	0.15748	2.52599	5.4647	3.10337	17.293	23.6073	25.6399	0.577503	0.164105	2.39875	1.93574	7.50884	3.36586	1.27984	2.17036	3.26888
SmiChr032472	Ethylene	- && Q9LX16.1 RecName: Full=Putative ETHYLENE INSENSITIVE 3-like 4 protein && PF04873:Ethylene insensitive 3	EIN3	0	0	0	0.0432278	0.0405247	0.172603	3.49099	1.27932	2.0372	0.0321195	0.0365087	0.106731	0.0358873	0.148489	0.0788221	8.68421	5.11814	5.49467
SmiChr081984	Ethylene	- && Q8LDC8.2 RecName: Full=Ethylene-responsive transcription factor 1B; Short=AtERF1B; AltName: Full=Ethylene-responsive element-binding factor 1B; Short=EREBP-1B && PF00847:AP2 domain	AP2	0.592137	2.00212	0.254193	4.75682	12.006	1.35667	0	0	0.0821153	2.33041	1.9425	3.52773	9.06982	2.46894	10.9135	0.172152	0	0
novel.4669	Abscisic acid	-	-	1.18541	2.89354	0.673509	4.89373	5.62645	5.06935	0.152179	0.862937	0.580194	0	0.0779826	0	0	0.158587	0	0.608179	0	0.345194
SmiChr062905	Abscisic acid	- && Q9LES3.1 RecName: Full=ABSCISIC ACID-INSENSITIVE 5-like protein 2; AltName: Full=ABA-responsive element-binding protein 3; AltName: Full=Dc3 promoter-binding factor 3; Short=AtDPBF3; AltName: Full=bZIP transcription factor 66; Short=AtbZIP66 && PF00170:bZIP transcription factor	bZIP_1	2.88037	1.80442	2.28481	8.87194	11.7373	8.4423	3.14306	2.58303	1.30252	2.21791	1.75069	1.50129	5.85102	15.5938	10.0541	1.63841	2.77843	2.16986
SmiChr074047	Auxin	- && O65695.1 RecName: Full=Auxin-responsive protein SAUR50; AltName: Full=Protein SMALL AUXIN UP RNA 50 && -	-	0	0	0	0	0	0	3.91406	6.65847	8.58055	0.176459	0	0	0	0	0	0	0	0.443923
SmiChr040238	Auxin	- && Q8H174.2 RecName: Full=Auxin-responsive protein IAA31; AltName: Full=Indoleacetic acid-induced protein 31 && PF02309:AUX/IAA family	-	4.18418	1.24639	2.32091	3.85972	3.67673	6.4007	0.410406	0.678776	1.07574	0.416307	0.788659	0.204942	2.58412	3.63535	2.61082	0	0.556285	0.116368
novel.6342	Auxin	PF02519:Auxin responsive protein	Auxin_inducible	0.358694	0.103364	0	0.593715	0.556589	0.355594	5.47968	4.80889	3.73067	0.264689	0	0.390908	0.295738	0.611831	0.433035	5.86593	0.795797	1.55373
SmiChr070351	Auxin	- && Q9FJG0.1 RecName: Full=Auxin-responsive protein SAUR20; AltName: Full=Protein SMALL AUXIN UP RNA 20 && PF02519:Auxin responsive protein	Auxin_inducible	0	0	0	0	0	0.35019	4.3364	7.65015	11.0219	0.130333	0	0	0	0.150633	0.15992	0	0	0.983646
SmiChr041709	Salicylic acid	- && Q9SX27.1 RecName: Full=Transcription factor PERIANTHIA; AltName: Full=bZIP transcription factor 46; Short=AtbZIP46 && PF14144:Seed dormancy control|PF00170:bZIP transcription factor	bZIP_1	10.4816	3.49738	5.72309	2.31323	6.92425	2.34962	0.601972	0.505706	0.446264	2.92498	0.651226	3.34003	0.269533	0.940981	0.221999	1.33654	0.0906604	0.379301
SmiChr073129	Auxin	- && O22150.1 RecName: Full=Auxin-responsive protein SAUR36; AltName: Full=Protein RESPONSE TO AUXINS AND GIBBERELLINS 1; AltName: Full=Protein SENESCENCE-ASSOCIATED GENE 201; AltName: Full=Protein SMALL AUXIN UP RNA 36 && PF02519:Auxin responsive protein	Auxin_inducible	0.35625	0.821281	0.127443	1.17934	0.442238	0.706344	4.14656	4.8986	3.70526	0.876286	0.597619	0.129415	1.82761	1.21533	0.860171	4.14291	2.28331	3.08629
SmiChr074580	Abscisic acid	- && Q9LNW3.1 RecName: Full=Protein phosphatase 2C 3; Short=AtPP2C03; AltName: Full=Protein AKT1-INTERACTING 1; AltName: Full=Protein phosphatase 2C AIP1; Short=PP2C AIP1 && PF00481:Protein phosphatase 2C	PP2C	1.34568	1.38786	1.08948	5.56458	4.45465	9.04974	2.42159	0.925188	0.736636	6.62009	6.1782	3.21609	5.52802	4.18803	4.67425	0.720689	5.58696	7.5967
SmiChr070349	Auxin	- && P33081.1 RecName: Full=Auxin-induced protein 15A && -	-	0	0	0	0	0.301396	0.320926	3.44415	4.2566	5.808	0	0	0.132299	0	0.276091	0.146556	7.41166	1.07732	1.50241
SmiChr032730	Auxin	- && Q38832.2 RecName: Full=Auxin-responsive protein IAA14; AltName: Full=Indoleacetic acid-induced protein 14; AltName: Full=Protein SOLITARY ROOT && PF02309:AUX/IAA family	-	3.85137	0.934605	2.74102	0.590511	0	0.0535872	15.0409	13.8806	10.204	2.27362	0.997452	0.662725	3.25339	0.276605	2.44715	4.7735	13.7914	9.93437
novel.5720	Auxin	PF02519:Auxin responsive protein	Auxin_inducible	0	0	0	0.64428	0.0862847	0.367504	3.03386	2.86728	5.34968	0	0.233202	0	0.764107	0.395202	0.419568	0	0.411225	1.54842
novel.6338	Auxin	PF02519:Auxin responsive protein	Auxin_inducible	0	0	0	0	0	0	2.19488	1.03718	1.91771	0	0	0	0.460668	0	0.202361	4.7514	0.247921	0.622345
SmiChr022773	Abscisic acid	- && Q7XQP4.2 RecName: Full=Serine/threonine-protein kinase SAPK7; AltName: Full=Osmotic stress/abscisic acid-activated protein kinase 7 && PF00069:Protein kinase domain	Pkinase	0.548685	0.542105	0.546788	0.77845	0.291909	0.932476	4.02001	2.42507	3.09793	0.424169	0.219151	0.25627	0.473925	0.623936	0.189258	1.53822	5.44892	2.23119
SmiChr070352	Auxin	- && Q9FJG0.1 RecName: Full=Auxin-responsive protein SAUR20; AltName: Full=Protein SMALL AUXIN UP RNA 20 && -	-	0	0.200539	0	0	0	0.114983	2.46797	1.61478	2.89518	0.342352	0	0	0.765022	0.494594	0.315052	0	0.771971	0.430632
SmiChr073510	Cytokinine	- && Q4GZK2.1 RecName: Full=Two-component response regulator ORR9; AltName: Full=Type A response regulator 9; Short=OsRR9 >Q2RAP3.2 RecName: Full=Two-component response regulator ORR9; AltName: Full=OsRR9; AltName: Full=OsRRA1 && PF00072:Response regulator receiver domain	Response_reg	26.2959	18.3347	24.5698	1.58274	0.741884	5.46895	0.200657	0.09482	0.191256	18.7711	16.452	26.1525	2.37526	2.40473	1.27649	0	0.271981	0.227581
SmiChr032259	Auxin	- && O65695.1 RecName: Full=Auxin-responsive protein SAUR50; AltName: Full=Protein SMALL AUXIN UP RNA 50 && -	-	0	0	0	0	0.217271	0	4.96567	5.41502	2.18447	0	0	0	0	0	0	0	0	0.433226
SmiChr051631	Auxin	- && P49680.1 RecName: Full=Auxin-induced protein IAA6 && PF02309:AUX/IAA family	-	3.43498	5.073	1.72801	1.77676	1.99879	2.41209	0.46853	0	0.111645	3.74932	6.96273	2.98308	4.42514	3.05162	1.94386	0	0.158767	0.929941
SmiChr020575	Auxin	- && Q75GB1.1 RecName: Full=Auxin-responsive protein IAA17; AltName: Full=Indoleacetic acid-induced protein 17 && PF02309:AUX/IAA family	-	7.52581	6.78213	5.87396	10.962	26.0735	7.2347	4.18073	4.51563	1.28084	9.76066	22.0359	11.6315	14.1397	15.1709	9.58116	1.49181	1.01192	1.35477
SmiChr012878	Auxin	- && - && PF02519:Auxin responsive protein	Auxin_inducible	0.983036	3.58822	0.395623	3.47122	5.23717	0.757977	0.357563	0.67586	0.170405	0.322403	1.51165	0.535661	2.07128	1.11786	2.57135	0	0.484658	1.11523
SmiChr042690	Auxin	- && Q570C0.2 RecName: Full=Protein TRANSPORT INHIBITOR RESPONSE 1; AltName: Full=Weak ethylene-insensitive protein 1 && -	-	1.65081	0.815504	3.12147	0.104093	0.312268	0.0623445	2.74493	0.356704	0.817599	7.87363	8.22868	13.7757	10.7157	7.11552	12.2803	14.1239	8.65042	10.7795
novel.6337	Auxin	PF02519:Auxin responsive protein	Auxin_inducible	0	0	0	0	0	0	0.885583	1.17174	0.844091	0	0	0	0.089217	0.0922874	0	4.60099	0.960292	0.602644
SmiChr074503	Cytokinine	- && Q4GZK2.1 RecName: Full=Two-component response regulator ORR9; AltName: Full=Type A response regulator 9; Short=OsRR9 >Q2RAP3.2 RecName: Full=Two-component response regulator ORR9; AltName: Full=OsRR9; AltName: Full=OsRRA1 && PF00072:Response regulator receiver domain	Response_reg	0.0764584	0.176263	0	1.41742	2.08809	2.12234	0.166863	0.157701	0.159044	0.150455	0	0.416625	0	0.347778	0.276915	0	0	0
novel.6340	Auxin	PF02519:Auxin responsive protein	Auxin_inducible	0	0	0	0	0	0.174037	2.29877	1.35784	2.19107	0	0	0	0.578967	1.19778	0.158954	2.29675	1.94742	0.325901
SmiChr032286	Ethylene	- && Q8LDC8.2 RecName: Full=Ethylene-responsive transcription factor 1B; Short=AtERF1B; AltName: Full=Ethylene-responsive element-binding factor 1B; Short=EREBP-1B && PF00847:AP2 domain	AP2	0	0.324621	0	0	0.0873998	0	0.768269	0.435651	2.19682	0	0	0	0	0	0	0	0	0
SmiChr052210	Gibberellin	- && Q8GXW1.2 RecName: Full=DELLA protein RGL2; AltName: Full=GRAS family protein 15; Short=AtGRAS-15; AltName: Full=RGA-like protein 2; AltName: Full=Scarecrow-like protein 19; Short=AtSCL19 && PF03514:GRAS domain family	GRAS	0.0514841	0.178033	0.0276264	0.238608	1.43799	0.136105	0	0	0.0535472	0.278603	0.662138	0.0561078	1.01875	0.204907	0.404004	0	0	0
SmiChr033287	Auxin	- && O65695.1 RecName: Full=Auxin-responsive protein SAUR50; AltName: Full=Protein SMALL AUXIN UP RNA 50 && PF02519:Auxin responsive protein	Auxin_inducible	0	0	0	0	0	0	1.55921	0.982397	0.743077	0	0.133167	0	0	0	0	1.03856	0.704476	0
SmiChr010522	Cytokinine	- && Q4GZK2.1 RecName: Full=Two-component response regulator ORR9; AltName: Full=Type A response regulator 9; Short=OsRR9 >Q2RAP3.2 RecName: Full=Two-component response regulator ORR9; AltName: Full=OsRR9; AltName: Full=OsRRA1 && PF00072:Response regulator receiver domain	Response_reg	1.20925	1.00359	1.03821	3.2025	1.80135	2.68531	0.105562	1.19719	0.603698	3.99765	3.46205	3.74269	2.18012	3.19021	2.39419	0	0	0.119726
SmiChr082199	Auxin	- && O24407.1 RecName: Full=Auxin-responsive protein IAA16; AltName: Full=Indoleacetic acid-induced protein 16 && PF02309:AUX/IAA family	-	0.0646606	0.0372664	0	0	0	0	0.141115	0.266734	0.336259	0	0.0361566	0.0352339	0.0355412	0.110293	0	0.140991	0.0956374	0.320099
SmiChr060612	Abscisic acid	- && Q84MC7.1 RecName: Full=Abscisic acid receptor PYL9; AltName: Full=ABI1-binding protein 4; AltName: Full=PYR1-like protein 9; AltName: Full=Regulatory components of ABA receptor 1 && -	-	0.0615555	0	0	0	0	0	0.134338	0.634812	0.640221	0	0	0	0	0	0	0	0	0
SmiChr013187	Auxin	- && O65695.1 RecName: Full=Auxin-responsive protein SAUR50; AltName: Full=Protein SMALL AUXIN UP RNA 50 && PF02519:Auxin responsive protein	Auxin_inducible	0.175025	0.201747	0.469593	1.50646	0.869084	1.73513	0.381975	0.180501	0	0.774932	1.27231	0.286116	0.673427	4.37865	0.31695	0	0.258874	0
novel.6339	Auxin	PF02519:Auxin responsive protein	Auxin_inducible	0	0	0	0.509572	0.477709	0.127166	0.629878	2.57961	2.80171	0	0	0	1.37489	0.656402	0	0.41955	1.13836	4.04822
SmiChr072616	Auxin	- && Q75GB1.1 RecName: Full=Auxin-responsive protein IAA17; AltName: Full=Indoleacetic acid-induced protein 17 && PF02309:AUX/IAA family	-	4.21498	7.42525	6.0598	0.842468	0.987235	0.525605	0	0	0.165429	3.05165	8.27142	5.63356	0.699409	0.904349	1.63218	0.693635	0.705762	0.984245
SmiChr070348	Auxin	- && Q9FJG0.1 RecName: Full=Auxin-responsive protein SAUR20; AltName: Full=Protein SMALL AUXIN UP RNA 20 && -	-	0.495242	0.190284	0.0885823	0.218595	0.717241	0.545514	0.540407	2.21318	4.1207	0.487268	0.369236	0.0899532	0.998115	0.0938605	0.896826	3.59955	0.244165	0.817221
SmiChr070600	Abscisic acid	- && Q9M7Q2.1 RecName: Full=ABSCISIC ACID-INSENSITIVE 5-like protein 7; AltName: Full=ABA-responsive element-binding protein 2; AltName: Full=Abscisic acid responsive elements-binding factor 4; Short=ABRE-binding factor 4; AltName: Full=bZIP transcription factor 38; Short=AtbZIP38 && PF00170:bZIP transcription factor	bZIP_1	0.137048	0.0789859	0.33093	0.181475	0.0425318	0	0.44864	0.424006	0.641429	0.202262	0.459803	0.41073	0.564971	0.311688	0.165452	0.29883	2.12838	0.254418
SmiChr070345	Auxin	- && P33081.1 RecName: Full=Auxin-induced protein 15A && -	-	0	0	0	0	0	0	8.54936	0	0	0.321195	0	0	0	0	0	64.7757	4.82843	17.3728
