# Supplementary material for: Anatomy and Comparative Transcriptome Reveal the Mechanism of Male Sterility in Salvia miltiorrhiza
Source: Int J Mol Sci. 2023 Jun 17;24(12):10259. doi: 10.3390/ijms241210259 (PMC10299234; doi:10.3390/ijms241210259)
Supplement: Supplementary file 1 [file ijms-24-10259-s001.zip › Table S3. DEGs of starch and sucrose metabolism.xls]

## Sheet: Table S3. DEGs of starch and su
Table S3. DEGs of starch and sucrose metabolism
ID	gene_description	tf_family	SCMEI_1_fpkm	SCMEI_2_fpkm	SCMEI_3_fpkm	SCYM_1_fpkm	SCYM_2_fpkm	SCYM_3_fpkm	SCMP_1_fpkm	SCMP_2_fpkm	SCMP_3_fpkm	SDMEI_1_fpkm	SDMEI_2_fpkm	SDMEI_3_fpkm	SDYM_1_fpkm	SDYM_2_fpkm	SDYM_3_fpkm	SDMP_1_fpkm	SDMP_2_fpkm	SDMP_3_fpkm
novel.2794	-	-	0	0	0	0.123839	0	0	0	0	0	0.138024	0	0	0.051405	0	0	0	0	0
novel.3981	PF05687:BES1/BZR1 plant transcription factor, N-terminal	-	4.5165	0.405667	10.5755	0	0.218441	0	0	0	0	46.9194	27.6166	32.8568	2.77269	1.86761	2.05357	1.27898	0.867558	0.871116
novel.436	PF00232:Glycosyl hydrolase family 1	Glyco_hydro_1	0.0828148	0.453428	0.311069	91.6217	74.3528	55.5264	145.988	179.949	131.009	1.07963	1.36608	1.24097	44.9052	49.8409	72.5595	76.0224	181.957	91.2694
novel.5434	PF00759:Glycosyl hydrolase family 9	-	2.63992	0.486875	1.66752	0	0.0187264	0	0	0	0	1.45455	0.742306	0.427441	0.132667	0.0514624	0.127482	0.0657861	0.223121	0.0373393
novel.7440	PF03619:Organic solute transporter Ostalpha|PF02446:4-alpha-glucanotransferase	-	0.022453	0	0	0	0.0278725	0	0	0	0	1.08248	4.29386	3.54808	1.33288	0.459583	1.78903	0.587499	0.531351	0.444609
SmiChr010160	- && Q9FIW4.1 RecName: Full=Beta-glucosidase 42; Short=AtBGLU42 && PF00232:Glycosyl hydrolase family 1	Glyco_hydro_1	14.0433	16.4448	16.2454	12.4465	12.9708	14.8442	9.01417	9.11787	7.52365	12.4992	12.9089	11.0952	9.00758	8.91136	8.9217	4.08932	4.35895	6.63155
SmiChr010281	- && P19595.3 RecName: Full=UTP--glucose-1-phosphate uridylyltransferase; AltName: Full=UDP-glucose pyrophosphorylase; Short=UDPGP; Short=UGPase && PF01704:UTP--glucose-1-phosphate uridylyltransferase|PF00318:Ribosomal protein S2	-	36.0153	32.8138	37.347	39.738	36.2171	34.9187	13.3045	14.3703	13.3605	32.9541	30.1119	29.9367	31.3147	32.021	27.643	9.65314	13.1495	16.6166
SmiChr010369	- && Q94CD8.1 RecName: Full=Glucan endo-1,3-beta-glucosidase 4; AltName: Full=(1->3)-beta-glucan endohydrolase 4; Short=(1->3)-beta-glucanase 4; AltName: Full=Beta-1,3-endoglucanase 4; Short=Beta-1,3-glucanase 4; Flags: Precursor && PF00332:Glycosyl hydrolases family 17|PF07983:X8 domain	Glyco_hydro_17	14.6335	13.925	14.6038	7.06272	3.81986	4.94112	2.03953	1.4104	1.80173	17.3806	12.2103	14.3827	12.3783	7.98325	10.5668	1.59043	3.91073	3.94933
SmiChr011358	- && O64890.1 RecName: Full=Endoglucanase 13; AltName: Full=Endo-1,4-beta glucanase 13; Flags: Precursor && PF00759:Glycosyl hydrolase family 9	-	0.114462	0.197906	0.12284	0.0378917	0.177612	0.189121	0.374701	0.118042	0.357145	0.112619	0.0640041	0.779634	2.67387	1.52938	2.28005	1.12312	17.2682	2.97484
SmiChr012027	- && P49035.1 RecName: Full=Sucrose synthase isoform 1; AltName: Full=Sucrose synthase isoform I; AltName: Full=Sucrose-UDP glucosyltransferase 1; AltName: Full=Susy*Dc1 && PF00534:Glycosyl transferases group 1	Glycos_transf_1	0.0885798	0.204207	0	0.23459	0.879683	0.702516	0.386633	0.182702	0.368518	0	0	0	0.486885	0.302185	0	0	0	0
SmiChr012398	- && Q06801.1 RecName: Full=4-alpha-glucanotransferase, chloroplastic/amyloplastic; AltName: Full=Amylomaltase; AltName: Full=Disproportionating enzyme; Short=D-enzyme; Flags: Precursor && PF02446:4-alpha-glucanotransferase	-	18.2357	16.6269	17.4156	21.2441	21.2638	19.4188	33.6714	32.3297	27.4054	19.7766	18.4691	22.553	23.538	24.3714	23.5735	82.7419	82.3701	55.737
SmiChr012417	- && Q93Z08.2 RecName: Full=Glucan endo-1,3-beta-glucosidase 6; AltName: Full=(1->3)-beta-glucan endohydrolase 6; Short=(1->3)-beta-glucanase 6; AltName: Full=Beta-1,3-endoglucanase 6; Short=Beta-1,3-glucanase 6; Flags: Precursor && PF07983:X8 domain|PF00332:Glycosyl hydrolases family 17	Glyco_hydro_17	36.7167	42.5046	41.4157	13.306	12.6141	19.4906	4.92806	3.77256	3.24105	38.3028	39.8752	35.7076	28.1003	20.5937	21.1	5.61306	9.15126	9.72536
SmiChr012445	- && Q5HZ05.1 RecName: Full=Probable trehalose-phosphate phosphatase J; Short=AtTPPJ; AltName: Full=Trehalose 6-phosphate phosphatase && PF02358:Trehalose-phosphatase	-	2.45179	5.42996	1.62606	5.69065	2.59901	4.36963	14.7297	11.7049	17.4205	4.25543	3.69703	4.38326	5.02717	5.07487	3.15949	17.4198	11.6532	5.65959
SmiChr012540	- && Q9C7U5.2 RecName: Full=Glucan endo-1,3-beta-glucosidase 2; AltName: Full=(1->3)-beta-glucan endohydrolase 2; Short=(1->3)-beta-glucanase 2; AltName: Full=Beta-1,3-endoglucanase 2; Short=Beta-1,3-glucanase 2; Flags: Precursor && PF00332:Glycosyl hydrolases family 17|PF07983:X8 domain	Glyco_hydro_17	27.9502	26.0651	28.7431	3.21833	2.98751	4.47244	0.468018	0.245734	0.495655	30.4541	26.2482	28.2531	8.8537	7.28879	5.89711	0.623475	0.704861	1.29755
SmiChr012650	- && P19595.3 RecName: Full=UTP--glucose-1-phosphate uridylyltransferase; AltName: Full=UDP-glucose pyrophosphorylase; Short=UDPGP; Short=UGPase && PF01704:UTP--glucose-1-phosphate uridylyltransferase	-	118.599	121.83	122.928	239.559	224.051	262.205	654.29	811.823	701.006	145.636	145.691	130.276	227.97	378.886	211.483	1227.11	1298.07	1020.39
SmiChr012665	- && Q7XNX6.2 RecName: Full=Sucrose synthase 7; Short=OsSUS7; AltName: Full=Sucrose-UDP glucosyltransferase 7 && PF00534:Glycosyl transferases group 1|PF00862:Sucrose synthase	Glycos_transf_1	1.3288	0.988803	1.31776	1.69274	1.48249	1.15613	2.09238	0.624472	0.73476	0.728175	0.846492	0.714904	1.25737	1.28152	1.52298	0.220057	0.597078	0.33307
SmiChr013176	- && A7LXU3.1 RecName: Full=Beta-glucosidase BoGH3B; AltName: Full=Glycosyl hydrolase family protein 3B; Short=BoGH3B; Flags: Precursor && PF01915:Glycosyl hydrolase family 3 C-terminal domain|PF00933:Glycosyl hydrolase family 3 N terminal domain	Glyco_hydro_3	7.29653	14.0987	8.31209	1.50257	0.868098	1.77894	2.04448	1.44237	2.77208	7.71131	13.605	48.3724	1.17489	1.02027	1.05132	4.60324	4.37146	4.44165
SmiChr013272	- && P26792.1 RecName: Full=Beta-fructofuranosidase, insoluble isoenzyme 1; AltName: Full=Cell wall beta-fructosidase 1; AltName: Full=Invertase 1; AltName: Full=Sucrose hydrolase 1; Flags: Precursor && PF00251:Glycosyl hydrolases family 32 N-terminal domain|PF08244:Glycosyl hydrolases family 32 C terminal	-	1.23683	1.63303	1.81004	12.7746	12.4225	11.5926	18.9929	18.7849	21.4242	2.45595	2.16283	1.83805	8.15797	17.9003	9.25763	41.1886	56.1444	51.3205
SmiChr013372	- && Q9C9H5.1 RecName: Full=Endoglucanase 9; AltName: Full=Cellulase 3; Short=AtCEL3; AltName: Full=Endo-1,4-beta glucanase 9; Flags: Precursor && PF00759:Glycosyl hydrolase family 9	-	0	0.207155	0	0.15865	0	0.791839	49.3535	61.3471	44.3619	0.058941	0.133991	0.489642	0.0987825	5.92656	0.253125	301.739	134.767	89.5607
SmiChr013612	- && O80831.2 RecName: Full=Beta-amylase 7; AltName: Full=1,4-alpha-D-glucan maltohydrolase; AltName: Full=Beta-amylase 4 && -	-	21.9389	21.3178	19.6661	15.6284	19.3128	15.6565	13.0636	18.1992	13.3913	22.5024	26.7773	28.8018	16.6837	13.2123	15.8336	21.1173	18.1247	16.0744
SmiChr020037	- && Q9ZV48.1 RecName: Full=Probable alpha,alpha-trehalose-phosphate synthase [UDP-forming] 11; AltName: Full=Trehalose-6-phosphate synthase 11; Short=AtTPS11 && PF02358:Trehalose-phosphatase|PF00982:Glycosyltransferase family 20	-	2.70643	3.31573	1.9087	4.56676	4.72275	4.12934	18.9683	17.9268	23.9346	0.897763	1.40095	1.63486	1.97214	3.20072	2.5392	5.46293	4.25461	6.58417
SmiChr020367	- && H6TFZ4.1 RecName: Full=Sucrose synthase 5; Short=OsSUS5; AltName: Full=Sucrose-UDP glucosyltransferase 5 && -	-	0	0	0	0	0	0	0	0	0	0	0	0	0	0	0	0	0	0
SmiChr020414	- && Q69NF5.1 RecName: Full=Endoglucanase 23; AltName: Full=Endo-1,4-beta glucanase 23; AltName: Full=OsGLU12; Flags: Precursor && PF00759:Glycosyl hydrolase family 9	-	1.80088	1.79905	2.96348	3.02058	3.12978	1.74564	0	0	0	1.06313	1.61121	1.83177	0.791893	0.95567	2.46401	3.14142	0	0.297171
SmiChr020552	- && O04932.1 RecName: Full=Probable sucrose-phosphate synthase 1; AltName: Full=UDP-glucose-fructose-phosphate glucosyltransferase 1 && PF05116:Sucrose-6F-phosphate phosphohydrolase|PF00862:Sucrose synthase|PF00534:Glycosyl transferases group 1	Glycos_transf_1	20.0133	20.7535	22.5496	20.4238	16.88	20.8702	8.66101	8.13523	6.96375	14.5886	14.7987	15.2834	12.0175	16.6117	12.9918	8.38795	11.4155	9.88335
SmiChr020743	- && O14638.2 RecName: Full=Ectonucleotide pyrophosphatase/phosphodiesterase family member 3; Short=E-NPP 3; AltName: Full=Phosphodiesterase I beta; Short=PD-Ibeta; AltName: Full=Phosphodiesterase I/nucleotide pyrophosphatase 3; AltName: CD_antigen=CD203c; Includes: RecName: Full=Alkaline phosphodiesterase I; Includes: RecName: Full=Nucleotide pyrophosphatase; Short=NPPase; AltName: Full=Nucleoti…	-	2.94753	2.14946	2.32405	8.7619	11.2756	9.54141	2.8225	2.1092	1.93949	3.84703	2.82546	4.39225	7.73694	11.013	10.6753	2.49211	3.73679	3.94567
SmiChr021269	- && Q69Q02.1 RecName: Full=4-alpha-glucanotransferase DPE2; AltName: Full=Amylomaltase; AltName: Full=Disproportionating enzyme; Short=D-enzyme; AltName: Full=Protein DISPROPORTIONATING ENZYME 2 && PF00686:Starch binding domain|PF02446:4-alpha-glucanotransferase	-	63.6855	80.7921	67.3312	31.4207	28.6112	48.2594	40.55	43.6326	39.5117	71.7862	60.9156	65.0843	34.9808	34.351	34.2722	119.672	115.047	82.7541
SmiChr021321	- && Q9LV33.1 RecName: Full=Beta-glucosidase 44; Short=AtBGLU44; Flags: Precursor && PF00232:Glycosyl hydrolase family 1	Glyco_hydro_1	5.35676	4.63794	8.84443	0.320963	1.17348	0.544664	0.528986	0.199976	0.0504201	37.6806	33.8029	31.144	7.56746	13.5886	6.96445	3.38253	5.87952	6.23961
SmiChr021348	- && Q9LV33.1 RecName: Full=Beta-glucosidase 44; Short=AtBGLU44; Flags: Precursor && PF00232:Glycosyl hydrolase family 1	Glyco_hydro_1	156.224	164.313	140.631	35.368	34.5608	45.7079	7.83651	10.6528	6.59963	87.5256	69.6155	74.5397	40.6906	23.7444	37.3819	3.53942	10.1127	7.85307
SmiChr022392	- && Q43847.3 RecName: Full=Granule-bound starch synthase 2, chloroplastic/amyloplastic; AltName: Full=Granule-bound starch synthase II; Short=GBSS-II; Short=SS II; Flags: Precursor && PF08323:Starch synthase catalytic domain	-	34.444	32.3968	37.1143	21.9319	19.096	19.4161	13.6307	15.5541	16.5047	45.9294	29.259	33.529	18.2076	24.4635	21.1125	15.6362	20.118	22.2159
SmiChr022393	- && Q43847.3 RecName: Full=Granule-bound starch synthase 2, chloroplastic/amyloplastic; AltName: Full=Granule-bound starch synthase II; Short=GBSS-II; Short=SS II; Flags: Precursor && PF00534:Glycosyl transferases group 1	Glycos_transf_1	72.1007	53.1115	65.04	44.7275	29.4289	36.1659	35.3994	27.9411	34.4824	82.7778	47.0447	55.3626	38.1121	41.1466	33.7847	24.4858	23.4638	36.1783
SmiChr022481	- && P27598.1 RecName: Full=Alpha-1,4 glucan phosphorylase L isozyme, chloroplastic/amyloplastic; AltName: Full=Starch phosphorylase L; Flags: Precursor && PF00343:Carbohydrate phosphorylase	-	15.7338	13.5573	15.2831	14.2128	13.3066	11.6367	3.68888	2.87623	2.60773	20.1509	17.4068	17.9911	14.9737	22.8731	18.7226	3.62421	6.08345	5.89223
SmiChr022506	- && Q94A41.1 RecName: Full=Alpha-amylase 3, chloroplastic; Short=AtAMY3; AltName: Full=1,4-alpha-D-glucan glucanohydrolase; Flags: Precursor && PF07821:Alpha-amylase C-terminal beta-sheet domain|PF00128:Alpha amylase, catalytic domain	-	14.5271	7.40178	15.8971	1.17489	1.34411	1.09329	2.55994	4.71469	2.87795	16.705	7.23182	7.50616	1.58706	1.28257	1.2164	1.90187	1.11214	0.89336
SmiChr030303	- && O65258.2 RecName: Full=Beta-amylase 2, chloroplastic; AltName: Full=1,4-alpha-D-glucan maltohydrolase; AltName: Full=Beta-amylase 9; Flags: Precursor && PF01373:Glycosyl hydrolase family 14	-	4.12193	1.92185	2.68401	1.31854	2.78839	1.49984	0.101075	0.143288	0.674376	3.89607	2.71924	1.84227	2.54567	0.868982	1.17416	0.302959	0.205503	0.458547
SmiChr030671	- && Q5IH14.1 RecName: Full=Sucrose-phosphatase 1; Short=NtSPP1 && PF08472:Sucrose-6-phosphate phosphohydrolase C-terminal|PF05116:Sucrose-6F-phosphate phosphohydrolase	-	9.46437	11.0251	8.6484	46.2071	33.2207	46.0917	93.742	123.65	108.985	12.5724	12.6901	12.2021	32.7584	57.6087	32.6411	60.5421	92.3822	114.771
SmiChr030836	- && P26792.1 RecName: Full=Beta-fructofuranosidase, insoluble isoenzyme 1; AltName: Full=Cell wall beta-fructosidase 1; AltName: Full=Invertase 1; AltName: Full=Sucrose hydrolase 1; Flags: Precursor && PF08244:Glycosyl hydrolases family 32 C terminal|PF00251:Glycosyl hydrolases family 32 N-terminal domain	-	31.2798	37.5713	35.046	77.4545	71.6317	83.1199	65.2182	88.0114	72.0529	34.1802	23.374	38.08	64.9692	88.8323	74.4751	272.29	321.879	277.646
SmiChr030937	- && Q41058.1 RecName: Full=1,4-alpha-glucan-branching enzyme 1, chloroplastic/amyloplastic; AltName: Full=Starch branching enzyme I; Flags: Precursor && PF00128:Alpha amylase, catalytic domain|PF02922:Carbohydrate-binding module 48 (Isoamylase N-terminal domain)|PF02806:Alpha amylase, C-terminal all-beta domain	-	1.02414	0.799111	2.28277	0.0625912	0.66501	0.166613	0.275088	0.0974938	0.163874	5.54985	4.81048	7.6068	5.28286	13.0973	6.10594	1.51165	5.17355	1.79399
SmiChr030986	- && Q41058.1 RecName: Full=1,4-alpha-glucan-branching enzyme 1, chloroplastic/amyloplastic; AltName: Full=Starch branching enzyme I; Flags: Precursor && PF02806:Alpha amylase, C-terminal all-beta domain|PF02922:Carbohydrate-binding module 48 (Isoamylase N-terminal domain)|PF00128:Alpha amylase, catalytic domain	-	25.8399	22.5204	36.3214	33.6949	20.2437	19.7228	14.6828	17.9714	17.6657	17.9673	20.5635	17.0509	18.1523	26.4096	14.8939	6.11533	6.19893	17.3939
SmiChr031347	- && Q23892.2 RecName: Full=Lysosomal beta glucosidase; Flags: Precursor && PF01915:Glycosyl hydrolase family 3 C-terminal domain|PF00933:Glycosyl hydrolase family 3 N terminal domain	Glyco_hydro_3	49.6128	58.6856	43.6548	28.1554	18.3528	24.3203	14.4041	12.3148	10.6877	82.1825	62.3434	190.866	11.3858	10.7846	11.6456	4.87096	8.59061	11.7122
SmiChr032049	- && Q9T071.1 RecName: Full=Probable hexokinase-like 2 protein && PF00349:Hexokinase|PF03727:Hexokinase	-	0.241114	0.208444	0.355799	34.9607	20.0164	33.9025	79.7859	114.693	101.188	0.622733	0.168531	0.16423	27.8975	75.1258	22.8139	151.02	111.89	206.794
SmiChr032088	- && Q9C524.1 RecName: Full=Probable fructokinase-6, chloroplastic; Flags: Precursor && PF00294:pfkB family carbohydrate kinase	PfkB	18.496	18.2993	18.2389	11.7237	10.8643	12.0391	3.88664	2.78116	1.85227	27.0094	23.8716	22.3197	15.5783	13.8	15.7872	4.54892	6.62282	8.2495
SmiChr032300	- && Q9ZU91.2 RecName: Full=Glucan endo-1,3-beta-glucosidase 3; AltName: Full=(1->3)-beta-glucan endohydrolase 3; Short=(1->3)-beta-glucanase 3; AltName: Full=Beta-1,3-endoglucanase 3; Short=Beta-1,3-glucanase 3; Flags: Precursor && PF00332:Glycosyl hydrolases family 17|PF07983:X8 domain	Glyco_hydro_17	0.0292296	0	0	0.116115	0.0725694	0	0	0.120576	0.0608017	0	0	0	0.0321325	0.265907	0	0	0	0
SmiChr032466	- && Q5HZ05.1 RecName: Full=Probable trehalose-phosphate phosphatase J; Short=AtTPPJ; AltName: Full=Trehalose 6-phosphate phosphatase && PF02358:Trehalose-phosphatase	-	3.11098	5.23612	3.25007	14.728	34.0392	7.96954	105.927	59.2827	101.651	1.48981	3.54074	2.22025	7.23334	9.14152	7.61121	78.9999	27.3638	26.5765
SmiChr033462	- && B3H5Q1.2 RecName: Full=Beta-glucosidase 11; Short=AtBGLU11; Flags: Precursor && PF00232:Glycosyl hydrolase family 1	Glyco_hydro_1	0.0747107	0.143529	0.0801796	0.362743	0.556462	0.395014	8.58722	7.96163	9.06553	1.27414	1.14189	1.22131	3.72325	1.52923	2.10455	2.93229	3.90441	3.63687
SmiChr040077	- && Q43866.1 RecName: Full=Beta-fructofuranosidase, insoluble isoenzyme CWINV1; AltName: Full=Cell wall beta-fructosidase 1; Short=AtbetaFRUCT1; AltName: Full=Cell wall invertase 1; Short=AtcwINV1; AltName: Full=Sucrose hydrolase 1; Flags: Precursor && PF08244:Glycosyl hydrolases family 32 C terminal|PF00251:Glycosyl hydrolases family 32 N-terminal domain	-	2.01839	1.25511	1.71011	2.11002	2.50557	1.47438	0.927353	0.219109	0.331464	0.548733	0.386111	0.347315	0.233562	0.362401	0.32062	0	0.392807	0.262945
SmiChr040098	- && Q43866.1 RecName: Full=Beta-fructofuranosidase, insoluble isoenzyme CWINV1; AltName: Full=Cell wall beta-fructosidase 1; Short=AtbetaFRUCT1; AltName: Full=Cell wall invertase 1; Short=AtcwINV1; AltName: Full=Sucrose hydrolase 1; Flags: Precursor && PF00251:Glycosyl hydrolases family 32 N-terminal domain|PF08244:Glycosyl hydrolases family 32 C terminal	-	0.0478915	0.0276017	0.0513972	0.19025	0.0891766	0.0949554	0	0.0493897	0	0	0	0	0.0789717	0.0544597	0.202361	0.104426	0	0
SmiChr040249	- && O22060.1 RecName: Full=Probable sucrose-phosphate synthase 1; AltName: Full=UDP-glucose-fructose-phosphate glucosyltransferase 1 && PF00862:Sucrose synthase|PF00534:Glycosyl transferases group 1	Glycos_transf_1	1.13147	0.464723	1.53532	6.75081	2.58313	7.42641	24.9487	37.9568	29.975	1.03648	0.610875	0.354337	5.03257	16.3863	2.81046	23.4238	46.8202	43.2974
SmiChr040464	- && Q38890.1 RecName: Full=Endoglucanase 25; AltName: Full=Cellulase homolog OR16pep; AltName: Full=Endo-1,4-beta glucanase 25; AltName: Full=Protein KORRIGAN; AltName: Full=Protein RADIALLY SWOLLEN 2 && PF00759:Glycosyl hydrolase family 9	-	76.1095	81.2338	78.038	115.533	169.081	114.148	53.1828	59.642	55.1717	82.5694	85.482	89.5605	127.344	114.011	136.092	82.171	101.565	106.958
SmiChr040572	- && O23553.3 RecName: Full=Beta-amylase 3, chloroplastic; AltName: Full=1,4-alpha-D-glucan maltohydrolase; AltName: Full=Beta-amylase 8; AltName: Full=Chloroplast beta-amylase; Short=CT-BMY; Flags: Precursor && PF01373:Glycosyl hydrolase family 14	-	0.767362	2.06388	0.666669	2.11288	5.03507	1.32021	2.33925	2.96449	2.86307	2.30097	2.26123	1.8584	2.10223	1.32968	2.05867	1.1686	1.0449	0.663279
SmiChr040668	- && O23617.2 RecName: Full=Alpha,alpha-trehalose-phosphate synthase [UDP-forming] 5; AltName: Full=Trehalose-6-phosphate synthase 5; Short=AtTPS5 && PF00982:Glycosyltransferase family 20|PF02358:Trehalose-phosphatase	-	0.422734	0.532957	0.964067	0.262393	0.278784	0.593699	0.0288305	0.0544949	0.137398	1.76769	1.46262	1.45408	1.35059	0.796178	0.940956	0.345661	1.28958	1.04636
SmiChr040673	- && O23617.2 RecName: Full=Alpha,alpha-trehalose-phosphate synthase [UDP-forming] 5; AltName: Full=Trehalose-6-phosphate synthase 5; Short=AtTPS5 && PF00982:Glycosyltransferase family 20|PF02358:Trehalose-phosphatase	-	6.41895	5.6271	6.05491	3.1986	4.50837	4.28698	2.02757	1.04522	1.79202	6.96378	4.72278	4.19726	5.06949	5.09029	5.22059	1.03131	2.19862	1.37977
SmiChr040767	- && Q6Z398.1 RecName: Full=Hexokinase-4, chloroplastic; AltName: Full=Hexokinase II; Flags: Precursor && PF00349:Hexokinase|PF03727:Hexokinase	-	0	0	0.188975	0	0	0	0	0	0	0	0	0	0	0	0	0	0	0.217926
SmiChr040768	- && Q6Z398.1 RecName: Full=Hexokinase-4, chloroplastic; AltName: Full=Hexokinase II; Flags: Precursor && PF00349:Hexokinase|PF03727:Hexokinase	-	0	0	0	0	0	0	0	0	0	0	0	0	0	0	0	0	0	0
SmiChr040986	- && Q94AH8.2 RecName: Full=Alpha,alpha-trehalose-phosphate synthase [UDP-forming] 6; AltName: Full=Trehalose-6-phosphate synthase 6; Short=AtTPS6 && PF00982:Glycosyltransferase family 20|PF02358:Trehalose-phosphatase	-	13.6623	15.7063	14.168	14.7363	17.878	14.1652	18.7313	18.553	20.3502	19.2988	19.1974	19.9493	20.9762	14.7228	22.6554	16.3887	19.6158	15.9934
SmiChr041084	- && Q9ZU91.2 RecName: Full=Glucan endo-1,3-beta-glucosidase 3; AltName: Full=(1->3)-beta-glucan endohydrolase 3; Short=(1->3)-beta-glucanase 3; AltName: Full=Beta-1,3-endoglucanase 3; Short=Beta-1,3-glucanase 3; Flags: Precursor && -	-	4.25642	3.21296	5.71336	0.532034	0.311729	0.630665	0.191813	0.0517945	0.417887	5.01559	3.67895	4.07767	2.62253	1.25645	1.78866	0.164266	0.482843	0.621568
SmiChr041098	- && Q9M4G4.1 RecName: Full=Phosphoglucomutase, cytoplasmic; Short=PGM; AltName: Full=Glucose phosphomutase && PF02878:Phosphoglucomutase/phosphomannomutase, alpha/beta/alpha domain I|PF02879:Phosphoglucomutase/phosphomannomutase, alpha/beta/alpha domain II|PF00408:Phosphoglucomutase/phosphomannomutase, C-terminal domain|PF02880:Phosphoglucomutase/phosphomannomutase, alpha/beta/alpha domain III	PGM_PMM_III	125.843	151.021	124.323	280.706	246.077	343.829	554.112	719.679	573.944	149.614	160.043	170.029	276.054	466.816	268.444	471.886	859.461	820.748
SmiChr041217	- && Q9FZE0.1 RecName: Full=Beta-glucosidase 40; Short=AtBGLU40; Flags: Precursor && -	-	1.06352	1.34452	1.46046	8.54052	10.1642	6.21259	4.11793	4.36356	5.39983	1.74399	1.50911	1.58276	5.01598	10.6243	7.84167	6.93198	10.5882	12.2281
SmiChr041229	- && P53535.1 RecName: Full=Alpha-1,4 glucan phosphorylase L-2 isozyme, chloroplastic/amyloplastic; AltName: Full=Starch phosphorylase L-2; Flags: Precursor && PF00343:Carbohydrate phosphorylase	-	1.41772	3.34691	1.47761	15.0184	14.0962	26.0192	1.66602	0.421752	0.822335	6.49162	14.0714	10.7856	25.251	36.1495	20.193	0.832276	5.84713	5.53369
SmiChr041391	- && Q94A41.1 RecName: Full=Alpha-amylase 3, chloroplastic; Short=AtAMY3; AltName: Full=1,4-alpha-D-glucan glucanohydrolase; Flags: Precursor && PF00128:Alpha amylase, catalytic domain|PF07821:Alpha-amylase C-terminal beta-sheet domain	-	10.6292	17.071	11.3907	12.7062	25.0107	11.7863	8.6863	10.7231	7.09198	22.7679	28.3291	24.8825	14.8562	15.192	15.421	19.0392	27.6092	15.5414
SmiChr041505	- && Q9CAC1.1 RecName: Full=Endoglucanase 8; AltName: Full=Cellulase 1; Short=AtCEL1; AltName: Full=Endo-1,4-beta glucanase 8; Flags: Precursor && PF00759:Glycosyl hydrolase family 9	-	13.1552	10.1091	13.2243	2.23829	1.1556	2.20193	1.44352	0.303168	1.27396	25.2843	21.0408	15.2444	5.43998	4.01147	2.98707	0.320499	1.08701	1.39465
SmiChr041616	- && Q9FXM5.2 RecName: Full=Glucose-6-phosphate isomerase, cytosolic; Short=GPI; AltName: Full=Phosphoglucose isomerase; Short=PGI; AltName: Full=Phosphohexose isomerase; Short=PHI [Arabidopsis halleri subsp. gemmifera] && PF00342:Phosphoglucose isomerase	-	0.791079	5.63694	1.69797	0.857065	1.0713	5.79865	0	1.18666	0.299193	1.55668	4.18223	3.29175	2.45082	0.163559	1.82325	1.56812	2.34012	0.890043
SmiChr041864	- && Q8LFG1.1 RecName: Full=Probable alpha-amylase 2; Short=AtAMY2; AltName: Full=1,4-alpha-D-glucan glucanohydrolase && PF00128:Alpha amylase, catalytic domain|PF07821:Alpha-amylase C-terminal beta-sheet domain	-	0.195043	0.474623	0.0930312	0.17218	0.134511	0.25781	0.236479	0.178795	0.180319	0.405128	0.242363	0.307031	0.166766	0.320367	0.183141	0.378033	0.384642	0.107283
SmiChr041865	- && Q8LFG1.1 RecName: Full=Probable alpha-amylase 2; Short=AtAMY2; AltName: Full=1,4-alpha-D-glucan glucanohydrolase && PF07821:Alpha-amylase C-terminal beta-sheet domain	-	0.223112	0.228601	0.399074	0	0	0.0655362	0	0.204526	0.0515673	0.243911	0.221793	0.1621	0	0	0	0	0	0
SmiChr042122	- && Q9M462.1 RecName: Full=Glucose-1-phosphate adenylyltransferase small subunit, chloroplastic; AltName: Full=ADP-glucose pyrophosphorylase; AltName: Full=ADP-glucose synthase; AltName: Full=AGPase B; AltName: Full=Alpha-D-glucose-1-phosphate adenyl transferase; Flags: Precursor && PF00483:Nucleotidyl transferase	-	7.58036	9.48587	8.16012	15.4709	13.3525	9.83597	4.80617	3.82508	3.37546	6.50036	6.84422	5.50743	9.25061	13.444	13.1534	0.707656	2.26294	4.70511
SmiChr042286	- && O65399.3 RecName: Full=Glucan endo-1,3-beta-glucosidase 1; AltName: Full=(1->3)-beta-glucan endohydrolase 1; Short=(1->3)-beta-glucanase 1; AltName: Full=Beta-1,3-endoglucanase 1; Short=Beta-1,3-glucanase 1; Flags: Precursor && PF07983:X8 domain|PF00332:Glycosyl hydrolases family 17	Glyco_hydro_17	41.5173	41.8458	43.1109	17.5774	18.501	19.9583	10.6206	10.4408	8.13458	40.8489	35.2788	35.0887	25.531	20.604	25.284	16.5802	19.28	18.4987
SmiChr042294	- && Q43846.1 RecName: Full=Soluble starch synthase 3, chloroplastic/amyloplastic; AltName: Full=Soluble starch synthase III; Short=SS III; Flags: Precursor && PF00534:Glycosyl transferases group 1|PF08323:Starch synthase catalytic domain|PF16760:Starch/carbohydrate-binding module (family 53)	Glycos_transf_1	10.5445	10.7822	10.4722	12.9353	12.1	11.6477	15.1483	16.8378	15.9421	8.97334	9.89047	9.31371	9.37157	12.5467	9.79129	18.2639	19.0549	14.576
SmiChr042494	- && Q9SYM4.1 RecName: Full=Alpha,alpha-trehalose-phosphate synthase [UDP-forming] 1; AltName: Full=Trehalose-6-phosphate synthase 1; Short=AtTPS1 && PF02358:Trehalose-phosphatase|PF00982:Glycosyltransferase family 20	-	11.6605	15.8898	12.134	36.5748	36.7839	55.1322	10.3502	13.9034	9.76005	21.0416	21.9086	19.792	32.8943	54.3617	38.0786	14.6155	18.0696	16.9041
SmiChr042530	- && Q0WVX5.1 RecName: Full=Probable starch synthase 4, chloroplastic/amyloplastic; Short=AtSS4; AltName: Full=Soluble starch synthase IV; Flags: Precursor && PF08323:Starch synthase catalytic domain	-	22.4861	18.8827	29.3068	5.70951	6.61868	5.88319	5.69995	6.72576	5.62577	34.9271	19.0463	24.0171	3.94149	6.16843	5.00017	10.9181	12.8005	10.137
SmiChr042531	- && Q0WVX5.1 RecName: Full=Probable starch synthase 4, chloroplastic/amyloplastic; Short=AtSS4; AltName: Full=Soluble starch synthase IV; Flags: Precursor && -	-	58.4715	36.9437	56.418	15.3891	15.2158	17.6419	15.0593	17.7906	13.976	76.7366	39.7021	44.7247	12.2768	15.6935	9.97469	24.153	30.6183	21.7994
SmiChr050193	- && H6TFZ4.1 RecName: Full=Sucrose synthase 5; Short=OsSUS5; AltName: Full=Sucrose-UDP glucosyltransferase 5 && -	-	10.2468	9.56858	8.35204	4.98084	3.54229	2.9146	3.67992	2.40775	3.5075	6.25327	3.77148	6.36098	2.2814	1.62245	2.34883	7.919	2.30213	6.74208
SmiChr050194	- && Q7XNX6.2 RecName: Full=Sucrose synthase 7; Short=OsSUS7; AltName: Full=Sucrose-UDP glucosyltransferase 7 && PF00862:Sucrose synthase	-	7.26354	7.32594	6.57723	3.20606	3.75698	5.00055	2.80711	1.87269	1.57388	4.7644	3.13081	5.68954	2.49529	2.40909	3.65373	7.919	2.90963	5.80568
SmiChr050195	- && F4K5W8.1 RecName: Full=Sucrose synthase 5; Short=AtSUS5; AltName: Full=Sucrose-UDP glucosyltransferase 5 && PF00862:Sucrose synthase	-	7.4407	8.47461	11.0274	2.3459	6.81754	3.27841	5.79949	3.47134	2.02685	7.84383	5.05223	8.10895	4.77147	5.3386	2.88734	16.2243	3.93046	7.01614
SmiChr050274	- && A7LXU3.1 RecName: Full=Beta-glucosidase BoGH3B; AltName: Full=Glycosyl hydrolase family protein 3B; Short=BoGH3B; Flags: Precursor && PF00933:Glycosyl hydrolase family 3 N terminal domain|PF01915:Glycosyl hydrolase family 3 C-terminal domain	Glyco_hydro_3	18.2892	19.1709	18.3088	8.50839	9.22483	11.9644	2.07295	1.15243	0.581124	15.9424	13.7469	18.7343	11.486	10.9918	10.95	1.29953	2.31393	2.25888
SmiChr050648	- && Q42896.2 RecName: Full=Fructokinase-2 && PF00294:pfkB family carbohydrate kinase	PfkB	10.7901	12.8879	9.7091	230.04	168.383	205.198	779.916	955.368	748.313	22.4748	31.5628	24.1407	188.499	409.659	191.333	856.825	1395.88	1040.64
SmiChr051009	- && P55229.3 RecName: Full=Glucose-1-phosphate adenylyltransferase large subunit 1, chloroplastic; AltName: Full=ADP-glucose pyrophosphorylase; AltName: Full=ADP-glucose synthase; AltName: Full=AGPase S; AltName: Full=Alpha-D-glucose-1-phosphate adenyl transferase; Flags: Precursor && PF00483:Nucleotidyl transferase	-	2.86358	3.95641	2.44171	2.31148	3.0678	1.81478	2.31144	1.65862	2.52954	2.50871	3.75085	2.92838	3.98887	2.11883	3.57546	0.171068	0.406136	0.922408
SmiChr051306	- && Q9LIR6.1 RecName: Full=Beta-amylase 1, chloroplastic; AltName: Full=1,4-alpha-D-glucan maltohydrolase; AltName: Full=Beta-amylase 7; AltName: Full=Thioredoxin-regulated beta-amylase; Short=TR-BAMY; Flags: Precursor && PF01373:Glycosyl hydrolase family 14	-	18.5554	26.1768	21.3187	65.4436	53.1316	68.7548	744.684	616.762	738.545	28.5616	29.6208	35.9439	59.9492	79.0471	74.7717	1506.39	1044.91	910.535
SmiChr051330	- && Q9LIR6.1 RecName: Full=Beta-amylase 1, chloroplastic; AltName: Full=1,4-alpha-D-glucan maltohydrolase; AltName: Full=Beta-amylase 7; AltName: Full=Thioredoxin-regulated beta-amylase; Short=TR-BAMY; Flags: Precursor && PF01373:Glycosyl hydrolase family 14	-	38.4704	66.0804	40.8	111.918	81.3851	118.075	1396.12	1260.32	1512.28	31.2369	36.6881	38.1663	55.7976	83.4847	69.9389	3781.91	1540.77	1002.95
SmiChr051437	- && Q56078.2 RecName: Full=Periplasmic beta-glucosidase; AltName: Full=Beta-D-glucoside glucohydrolase; AltName: Full=Cellobiase; AltName: Full=Gentiobiase; AltName: Full=T-cell inhibitor; Flags: Precursor && PF00933:Glycosyl hydrolase family 3 N terminal domain	Glyco_hydro_3	12.7112	12.6896	15.5905	10.9707	7.04433	12.0013	9.41209	4.68174	8.73502	14.4049	10.7886	13.6054	14.3479	12.6477	11.6463	5.93925	4.70018	7.023
SmiChr051438	- && A7LXU3.1 RecName: Full=Beta-glucosidase BoGH3B; AltName: Full=Glycosyl hydrolase family protein 3B; Short=BoGH3B; Flags: Precursor && PF00933:Glycosyl hydrolase family 3 N terminal domain|PF01915:Glycosyl hydrolase family 3 C-terminal domain	Glyco_hydro_3_C	16.6749	15.8447	17.4345	9.98015	8.91979	12.6465	10.3975	6.44368	9.58542	17.1365	11.9227	15.7041	17.0001	17.0523	13.2477	4.76843	5.31387	7.44286
SmiChr051450	- && P32811.1 RecName: Full=Alpha-glucan phosphorylase, H isozyme; AltName: Full=Starch phosphorylase H && PF00343:Carbohydrate phosphorylase	-	19.707	18.2819	19.9829	41.1548	34.1004	30.9125	45.1681	49.6734	44.9363	25.9307	23.9253	19.6695	32.0061	48.5123	57.5437	86.367	89.4642	94.8332
SmiChr052076	- && Q8H103.1 RecName: Full=Glucose-6-phosphate isomerase 1, chloroplastic; Short=GPI 1; AltName: Full=Phosphoglucose isomerase 1; Short=PGI 1; AltName: Full=Phosphohexose isomerase; Short=PHI; Flags: Precursor && PF00342:Phosphoglucose isomerase	-	43.0645	41.1014	47.3055	52.4374	47.0439	45.918	27.1509	30.95	30.0194	58.8488	54.5827	56.7357	53.6115	61.9425	55.3172	34.8895	33.1215	34.6786
SmiChr052861	- && Q9FLH8.1 RecName: Full=Probable fructokinase-7 && PF00294:pfkB family carbohydrate kinase	PfkB	15.2834	13.5122	14.373	17.5255	17.9161	11.3297	10.866	12.5442	9.43917	16.0915	7.9646	8.34516	11.4664	20.8912	11.1086	3.16073	7.6438	19.3439
SmiChr052862	- && Q9M4G5.1 RecName: Full=Phosphoglucomutase, chloroplastic; Short=PGM; AltName: Full=Glucose phosphomutase; Flags: Precursor && PF02878:Phosphoglucomutase/phosphomannomutase, alpha/beta/alpha domain I|PF02880:Phosphoglucomutase/phosphomannomutase, alpha/beta/alpha domain III|PF00408:Phosphoglucomutase/phosphomannomutase, C-terminal domain|PF02879:Phosphoglucomutase/phosphomannomutase, alpha/be…	PGM_PMM_III	13.9353	13.611	13.3196	17.2551	14.7414	16.7815	11.3681	12.6785	11.4626	14.3701	13.6552	14.913	16.111	19.6557	16.2371	12.2711	22.3453	25.2893
SmiChr052883	- && Q9CAC1.1 RecName: Full=Endoglucanase 8; AltName: Full=Cellulase 1; Short=AtCEL1; AltName: Full=Endo-1,4-beta glucanase 8; Flags: Precursor && PF00759:Glycosyl hydrolase family 9	-	0	0	0	0	0	0	1.02271	1.28874	0.584873	0	0	0	0.0343437	0	0	4.35971	1.47864	1.54657
SmiChr052895	- && Q9CAC1.1 RecName: Full=Endoglucanase 8; AltName: Full=Cellulase 1; Short=AtCEL1; AltName: Full=Endo-1,4-beta glucanase 8; Flags: Precursor && PF00759:Glycosyl hydrolase family 9	-	0	0	0	0	0	0	2.63285	2.69564	2.56177	0	0.0562158	0	0	0	0	3.39777	4.38652	2.364
SmiChr052977	- && Q0WUI9.1 RecName: Full=Probable alpha,alpha-trehalose-phosphate synthase [UDP-forming] 8; AltName: Full=Trehalose-6-phosphate synthase 8; Short=AtTPS8 && PF02358:Trehalose-phosphatase|PF00982:Glycosyltransferase family 20	-	12.6816	15.7106	9.92121	15.1559	21.1652	11.3019	38.7985	34.7823	42.1579	14.1433	19.8062	23.4524	14.518	11.1477	20.7471	24.0708	23.4899	14.5004
SmiChr053388	- && O04933.1 RecName: Full=Probable sucrose-phosphate synthase 2; AltName: Full=UDP-glucose-fructose-phosphate glucosyltransferase 2 && PF00862:Sucrose synthase|PF05116:Sucrose-6F-phosphate phosphohydrolase|PF00534:Glycosyl transferases group 1	Glycos_transf_1	3.37054	3.34176	4.22435	21.3483	16.6193	26.8404	97.3236	87.8961	113.895	3.9772	4.07258	4.2512	17.1272	36.2106	20.5305	105.307	89.8041	90.8084
SmiChr053811	- && O04893.1 RecName: Full=Alpha-glucosidase; AltName: Full=Maltase; Flags: Precursor && PF16863:N-terminal barrel of NtMGAM and CtMGAM, maltase-glucoamylase|PF13802:Galactose mutarotase-like|PF01055:Glycosyl hydrolases family 31	Glyco_hydro_31	7.05696	12.3635	6.22555	11.358	12.6994	13.0198	10.7122	11.4876	9.76341	12.846	13.1597	10.9147	16.9146	11.6895	17.937	9.94605	16.0843	15.2585
SmiChr053814	- && O04893.1 RecName: Full=Alpha-glucosidase; AltName: Full=Maltase; Flags: Precursor && PF16863:N-terminal barrel of NtMGAM and CtMGAM, maltase-glucoamylase	-	1.61412	1.35313	0.393699	0.680073	0.819704	0.193961	0.640483	1.36196	1.83142	3.32064	4.75904	2.63863	5.40393	4.42187	6.02312	2.87964	5.85996	3.63209
SmiChr053815	- && O04893.1 RecName: Full=Alpha-glucosidase; AltName: Full=Maltase; Flags: Precursor && PF01055:Glycosyl hydrolases family 31	Glyco_hydro_31	1.45051	1.67197	1.43876	1.45509	1.55508	2.41116	2.92577	2.67447	2.83441	4.69232	5.40726	5.82015	10.3164	7.94733	7.85359	5.27135	7.4764	4.35192
SmiChr053816	- && O04893.1 RecName: Full=Alpha-glucosidase; AltName: Full=Maltase; Flags: Precursor && PF13802:Galactose mutarotase-like|PF01055:Glycosyl hydrolases family 31|PF16863:N-terminal barrel of NtMGAM and CtMGAM, maltase-glucoamylase	Glyco_hydro_31	0.125234	0	0.153601	0.213211	0.266505	0.496606	1.21037	0.922509	1.19087	1.07375	0.900353	0.896873	1.41604	1.01721	1.23111	5.30534	3.7575	10.0965
SmiChr053851	- && P23509.2 RecName: Full=Glucose-1-phosphate adenylyltransferase small subunit, chloroplastic/amyloplastic; AltName: Full=ADP-glucose pyrophosphorylase; AltName: Full=ADP-glucose synthase; AltName: Full=AGPase B; AltName: Full=Alpha-D-glucose-1-phosphate adenyl transferase; Flags: Precursor && PF00483:Nucleotidyl transferase	-	87.6755	96.1158	86.6861	143.454	141.373	162.093	39.5917	34.5802	31.1885	104.893	111.273	98.7516	129.707	168.774	137.798	38.1332	70.6331	59.3331
SmiChr054076	- && Q9FIU7.2 RecName: Full=Putative beta-glucosidase 41; Short=AtBGLU41; Flags: Precursor && PF00232:Glycosyl hydrolase family 1	Glyco_hydro_1	0.0891232	0	0.143471	8.70356	2.57226	5.50735	53.1478	65.7166	62.5225	0.10961	0.22426	0.2671	5.24163	5.04198	8.66137	65.3925	79.9483	65.6835
SmiChr054345	- && Q42059.2 RecName: Full=Endoglucanase 6; AltName: Full=Endo-1,4-beta glucanase 6; Flags: Precursor && PF00759:Glycosyl hydrolase family 9|PF09478:Carbohydrate binding domain CBM49	-	0	0	0	0.067496	0.0632754	0.370567	0.111242	0.210267	0.159044	0.0501516	0.0855072	0.05555	0.0280173	0.057963	0.123073	0	0.0753913	0
SmiChr060811	- && D2WL32.1 RecName: Full=1,4-alpha-glucan-branching enzyme 3, chloroplastic/amyloplastic; Short=AtSBE III; AltName: Full=Branching enzyme 1; Short=AtBE1; AltName: Full=Protein EMBRYO DEFECTIVE 2729; AltName: Full=Starch-branching enzyme 3; Flags: Precursor && PF00128:Alpha amylase, catalytic domain|PF04078:Cell differentiation family, Rcd1-like|PF02806:Alpha amylase, C-terminal all-beta domain	-	7.94097	6.48544	8.23953	7.77428	8.63132	7.63607	7.18676	7.549	6.57604	9.75714	9.52265	9.30013	7.8608	9.16915	7.28096	6.35982	7.43122	8.0346
SmiChr061079	- && Q7XSK0.2 RecName: Full=Beta-glucosidase 18; Short=Os4bglu18; Flags: Precursor && PF13456:Reverse transcriptase-like|PF13966:zinc-binding in reverse transcriptase|PF00232:Glycosyl hydrolase family 1|PF00078:Reverse transcriptase (RNA-dependent DNA polymerase)	Glyco_hydro_1	8.08968	9.76999	7.55344	9.57556	10.0556	9.67196	6.29863	7.12564	6.02584	13.0053	18.5981	15.4693	16.3119	13.8963	19.1959	16.4697	16.2498	13.9688
SmiChr061261	- && Q9SYM4.1 RecName: Full=Alpha,alpha-trehalose-phosphate synthase [UDP-forming] 1; AltName: Full=Trehalose-6-phosphate synthase 1; Short=AtTPS1 && PF00982:Glycosyltransferase family 20|PF02358:Trehalose-phosphatase	-	22.5509	23.7247	19.2477	9.67211	10.6179	11.0188	5.89633	3.94841	5.11172	26.7563	47.2056	46.1932	11.0147	7.48779	9.06399	7.04569	7.06846	6.58665
SmiChr061400	- && Q9LMI0.1 RecName: Full=Probable alpha,alpha-trehalose-phosphate synthase [UDP-forming] 7; AltName: Full=Trehalose-6-phosphate synthase 7; Short=AtTPS7 && PF02358:Trehalose-phosphatase|PF00982:Glycosyltransferase family 20	-	13.3175	14.7433	15.6804	14.3361	15.9967	14.4688	17.4071	18.8721	18.4848	13.8219	11.7595	14.2264	12.6126	14.5175	13.6486	14.3104	16.1547	15.9186
SmiChr062362	- && Q2V4L8.2 RecName: Full=Endoglucanase 3; AltName: Full=Cellulase 5; Short=AtCEL5; AltName: Full=Endo-1,4-beta glucanase 3; Flags: Precursor && PF00759:Glycosyl hydrolase family 9	-	0.799893	0.59485	0.747678	0.0683352	0.160155	0.136427	111.104	62.2679	89.2061	0.685464	0.519422	0.393685	0.312022	0.0880255	0.249207	6.63902	3.35846	1.85217
SmiChr062371	- && F4JLK2.1 RecName: Full=Probable sucrose-phosphate synthase 4; AltName: Full=Sucrose phosphate synthase 4F; Short=AtSPS4F; AltName: Full=UDP-glucose-fructose-phosphate glucosyltransferase && PF00534:Glycosyl transferases group 1|PF05116:Sucrose-6F-phosphate phosphohydrolase|PF00862:Sucrose synthase	Glycos_transf_1	0.755589	0.746527	0.680575	0.893329	0.636476	0.463704	2.44405	2.6438	3.31187	0.384987	0.331969	0.191157	0.88996	0.521667	0.407227	2.41248	1.59652	1.2691
SmiChr062504	- && Q9LMI0.1 RecName: Full=Probable alpha,alpha-trehalose-phosphate synthase [UDP-forming] 7; AltName: Full=Trehalose-6-phosphate synthase 7; Short=AtTPS7 && PF00982:Glycosyltransferase family 20	-	0	0	0.116783	0	0	0.071918	0.118741	0	0.113178	0.107065	0	0.177885	0.0598121	0.247482	0.13137	0	0.321896	0.134673
SmiChr062521	- && P54243.1 RecName: Full=Glucose-6-phosphate isomerase, cytosolic; Short=GPI; AltName: Full=Phosphoglucose isomerase; Short=PGI; AltName: Full=Phosphohexose isomerase; Short=PHI && PF00342:Phosphoglucose isomerase	-	16.4701	22.0286	17.004	41.3133	37.2973	41.1104	52.0809	74.7598	53.0993	23.9995	17.3475	12.7478	20.1917	30.4068	23.4967	42.1399	43.0502	56.89
SmiChr062557	- && P54240.1 RecName: Full=Glucose-6-phosphate isomerase, cytosolic 1; Short=GPI; AltName: Full=Phosphoglucose isomerase; Short=PGI; AltName: Full=Phosphohexose isomerase; Short=PHI [Clarkia xantiana] && PF00342:Phosphoglucose isomerase|PF07983:X8 domain|PF00332:Glycosyl hydrolases family 17	Glyco_hydro_17	2.63017	2.25617	5.8095	1.21493	3.03722	1.35425	1.80212	2.61783	1.68587	6.60496	8.44811	10.5823	14.7763	18.7104	12.9781	6.66863	11.1278	9.34901
SmiChr062594	- && P55242.1 RecName: Full=Glucose-1-phosphate adenylyltransferase large subunit 2, chloroplastic/amyloplastic; AltName: Full=ADP-glucose pyrophosphorylase; AltName: Full=ADP-glucose synthase; AltName: Full=AGPase S; AltName: Full=Alpha-D-glucose-1-phosphate adenyl transferase; Flags: Precursor && PF00483:Nucleotidyl transferase	-	34.8899	27.9881	25.4704	37.5274	34.7789	30.0211	22.3377	20.9571	18.6491	30.6038	28.6865	28.3072	26.7472	36.928	33.7329	47.5683	39.5598	35.1975
SmiChr062633	- && Q9M0S5.2 RecName: Full=Isoamylase 3, chloroplastic; Short=AtISA3; Flags: Precursor && PF02922:Carbohydrate-binding module 48 (Isoamylase N-terminal domain)|PF00128:Alpha amylase, catalytic domain	-	32.4457	29.9933	30.7361	33.2582	31.8335	41.5672	34.6234	42.0105	39.1154	48.9231	34.1574	38.0085	48.1995	52.9222	48.997	47.5756	53.3401	65.1996
SmiChr062815	- && P17859.1 RecName: Full=Alpha-amylase; AltName: Full=1,4-alpha-D-glucan glucanohydrolase; Flags: Precursor && PF07821:Alpha-amylase C-terminal beta-sheet domain|PF00128:Alpha amylase, catalytic domain|PF02036:SCP-2 sterol transfer family	-	24.6794	27.8733	20.7398	255.536	235.847	209.884	378.164	377.587	407.69	36.1169	42.974	42.3115	293.097	234.85	364.057	357.74	421.602	395.186
SmiChr062817	- && P17859.1 RecName: Full=Alpha-amylase; AltName: Full=1,4-alpha-D-glucan glucanohydrolase; Flags: Precursor && PF07821:Alpha-amylase C-terminal beta-sheet domain|PF00128:Alpha amylase, catalytic domain	-	0.0327433	0.0377423	0.14056	0.0433577	0	0	0	0.13507	0.136221	0.0966482	0.292947	0.677994	0.0719902	0.148936	0	0	0	0
SmiChr062878	- && Q6ZAL2.1 RecName: Full=Probable trehalose-phosphate phosphatase 6; Short=OsTPP6; AltName: Full=Trehalose 6-phosphate phosphatase && PF02358:Trehalose-phosphatase	-	0.505192	0.815252	0.397593	2.45286	1.75597	0.623252	15.4354	11.7398	14.3619	0.629607	0.640313	1.21124	2.96195	2.566	3.7407	15.7156	8.0699	10.5872
SmiChr062962	- && P30924.2 RecName: Full=1,4-alpha-glucan-branching enzyme; AltName: Full=Q-enzyme; AltName: Full=Starch-branching enzyme && PF00128:Alpha amylase, catalytic domain|PF02922:Carbohydrate-binding module 48 (Isoamylase N-terminal domain)|PF02806:Alpha amylase, C-terminal all-beta domain	-	19.3883	13.5318	19.9243	11.2662	9.51003	12.5259	7.71247	9.935	8.23224	17.0994	13.0206	15.7746	15.1272	18.0975	16.7587	19.0003	22.8768	20.7598
SmiChr063059	- && Q6Q8A5.1 RecName: Full=Hexokinase-2, chloroplastic; AltName: Full=NtHxK2; Flags: Precursor && PF00349:Hexokinase|PF03727:Hexokinase	-	27.133	27.241	27.0574	35.8242	41.2288	43.8657	46.2923	60.7404	52.3896	26.8774	29.6967	28.0211	38.2755	44.3212	43.5906	75.6322	90.6171	88.3961
SmiChr063138	- && Q8LFG1.1 RecName: Full=Probable alpha-amylase 2; Short=AtAMY2; AltName: Full=1,4-alpha-D-glucan glucanohydrolase && PF00128:Alpha amylase, catalytic domain|PF07821:Alpha-amylase C-terminal beta-sheet domain	-	0.543839	0.14247	0.742825	0.491002	0.644419	0.359427	2.80534	3.21215	1.954	0.583727	0.718784	0.538801	0.679375	2.78291	0.775926	4.63551	3.36374	3.61005
SmiChr063195	- && Q7XKV4.2 RecName: Full=Beta-glucosidase 12; Short=Os4bglu12; Flags: Precursor && PF00232:Glycosyl hydrolase family 1	Glyco_hydro_1	0	0	0	0.242221	0.0851529	0.090671	0	0	0.0475631	0.0449943	0.0767142	0.0747565	0	0.0260012	0.0276043	0	0	0
SmiChr063330	- && Q9SQ76.1 RecName: Full=Hexokinase-2; AltName: Full=StHK2 && PF00349:Hexokinase|PF03727:Hexokinase	-	54.0986	42.8536	54.9326	94.8372	74.5814	86.8503	85.6975	105.345	98.1945	52.1993	27.4779	30.9689	64.6045	119.243	65.0693	51.0048	78.7985	164.397
SmiChr064009	- && Q9LMI0.1 RecName: Full=Probable alpha,alpha-trehalose-phosphate synthase [UDP-forming] 7; AltName: Full=Trehalose-6-phosphate synthase 7; Short=AtTPS7 && PF02358:Trehalose-phosphatase|PF00982:Glycosyltransferase family 20	-	11.3566	10.7508	13.1421	13.772	13.8895	10.9758	24.6748	27.8871	33.7079	10.9922	9.07996	10.0365	10.3454	13.3529	11.7662	33.7243	28.781	22.7539
SmiChr064174	- && O64407.1 RecName: Full=Beta-amylase; AltName: Full=1,4-alpha-D-glucan maltohydrolase && PF01373:Glycosyl hydrolase family 14	-	8.17149	9.68071	7.93057	8.01515	5.19715	10.8679	3.68778	3.79741	2.5182	9.37991	8.29242	5.30474	26.9768	11.6726	21.1308	4.94938	7.75902	8.49002
SmiChr070091	- && Q9M1B9.1 RecName: Full=Probable fructokinase-4 && PF00294:pfkB family carbohydrate kinase	PfkB	3.31792	19.9493	0.962375	22.4424	28.3304	30.2255	0.782812	1.94205	1.58554	4.89674	23.467	27.1192	12.3717	14.9389	20.7316	1.17319	0.265266	0.221961
SmiChr070384	- && Q93YQ7.1 RecName: Full=Endoglucanase 24; AltName: Full=Endo-1,4-beta glucanase 24; Flags: Precursor && PF00759:Glycosyl hydrolase family 9	-	60.8898	37.7582	58.7485	7.5942	6.18933	7.8197	1.12758	0.639402	1.18223	42.0408	38.8584	31.0817	3.6067	4.34774	3.3059	0.788614	2.13974	1.27888
SmiChr070427	- && Q00081.1 RecName: Full=Glucose-1-phosphate adenylyltransferase large subunit 1; AltName: Full=ADP-glucose pyrophosphorylase; AltName: Full=ADP-glucose synthase; AltName: Full=AGPase S; AltName: Full=Alpha-D-glucose-1-phosphate adenyl transferase && PF00483:Nucleotidyl transferase	-	120.098	143.23	135.031	172.309	170.781	290.361	63.5531	70.7049	56.3809	133.518	101.684	94.4362	190.6	206.125	196.529	223.171	186.742	199.873
SmiChr071021	- && Q9ZV48.1 RecName: Full=Probable alpha,alpha-trehalose-phosphate synthase [UDP-forming] 11; AltName: Full=Trehalose-6-phosphate synthase 11; Short=AtTPS11 && PF02358:Trehalose-phosphatase|PF00982:Glycosyltransferase family 20	-	11.7582	15.5129	13.8766	11.9716	24.3484	8.86905	48.5958	54.9058	65.6876	14.9014	10.8165	14.4002	15.1345	9.10913	26.82	19.7694	15.4292	13.006
SmiChr071213	- && P32138.3 RecName: Full=Sulfoquinovosidase; Short=SQase && PF01055:Glycosyl hydrolases family 31	Glyco_hydro_31	1.36191	1.29603	1.42762	5.32635	16.6705	4.35396	5.49519	5.87939	5.04007	1.85417	2.14296	1.65681	2.50689	2.89931	3.03982	8.01108	6.08993	6.3109
SmiChr071268	- && Q9M088.1 RecName: Full=Glucan endo-1,3-beta-glucosidase 5; AltName: Full=(1->3)-beta-glucan endohydrolase 5; Short=(1->3)-beta-glucanase 5; AltName: Full=Beta-1,3-endoglucanase 5; Short=Beta-1,3-glucanase 5; Flags: Precursor && PF00332:Glycosyl hydrolases family 17	Glyco_hydro_17	0.229134	0	0.0491813	0	0	0	59.7073	38.5645	60.3416	0.0450889	0.102501	0	0	0	0	433.272	209.714	123.186
SmiChr071902	- && Q9M1B9.1 RecName: Full=Probable fructokinase-4 && PF00294:pfkB family carbohydrate kinase	PfkB	2.39897	6.09375	1.43032	59.1209	59.7808	83.5614	3.87815	4.30662	3.3268	2.14179	6.30975	12.83	12.9419	28.4417	41.9945	0.774948	0.919912	0.219925
SmiChr071903	- && Q9M1B9.1 RecName: Full=Probable fructokinase-4 && PF00294:pfkB family carbohydrate kinase	PfkB	0	0	0.0732521	0	0.169461	0	0.446883	0.422346	0.567927	0.167892	0.152668	0	0.225103	0	0.494413	0.744151	0.100955	0.506844
SmiChr071990	- && F4I8U2.1 RecName: Full=Inactive glucose-1-phosphate adenylyltransferase small subunit 2, chloroplastic; AltName: Full=ADP-Glc pyrophosphorylase small subunit-like; AltName: Full=ADP-glucose pyrophosphorylase small subunit 2; Short=ApS2; Flags: Precursor && PF00483:Nucleotidyl transferase	-	0	0	0	0	0	0	0	0	0	0	0.105041	0	0.0688355	0.213614	0.113392	0	0.185229	0.15499
SmiChr072311	- && Q43866.1 RecName: Full=Beta-fructofuranosidase, insoluble isoenzyme CWINV1; AltName: Full=Cell wall beta-fructosidase 1; Short=AtbetaFRUCT1; AltName: Full=Cell wall invertase 1; Short=AtcwINV1; AltName: Full=Sucrose hydrolase 1; Flags: Precursor && PF00251:Glycosyl hydrolases family 32 N-terminal domain	-	0.184666	0.425721	0.264245	0.16302	0.305653	0.406824	0.134338	0	0.256089	0.847901	0.894927	0.0670837	1.0827	0.0699976	1.33764	0	0	0
SmiChr072596	- && O04932.1 RecName: Full=Probable sucrose-phosphate synthase 1; AltName: Full=UDP-glucose-fructose-phosphate glucosyltransferase 1 && PF00534:Glycosyl transferases group 1|PF00862:Sucrose synthase|PF05116:Sucrose-6F-phosphate phosphohydrolase	Glycos_transf_1	14.6586	15.09	15.6227	16.2003	17.3709	19.9722	96.5882	99.355	117.629	18.6274	20.391	17.0565	18.9779	17.3743	19.3303	146.783	105.37	91.1829
SmiChr072645	- && O04196.1 RecName: Full=Isoamylase 1, chloroplastic; Short=AtISA1; Flags: Precursor && PF02922:Carbohydrate-binding module 48 (Isoamylase N-terminal domain)|PF00128:Alpha amylase, catalytic domain	-	9.19372	8.56767	8.54024	22.7787	42.1412	21.4849	5.13618	3.42236	3.55718	15.476	16.0002	14.7246	23.508	22.1029	23.3021	5.75927	13.1223	9.38757
SmiChr072663	- && Q0WVX5.1 RecName: Full=Probable starch synthase 4, chloroplastic/amyloplastic; Short=AtSS4; AltName: Full=Soluble starch synthase IV; Flags: Precursor && PF00534:Glycosyl transferases group 1|PF08323:Starch synthase catalytic domain	Glycos_transf_1	6.77836	9.55225	6.84126	12.9993	13.6109	11.4876	6.58501	4.99629	5.92287	7.38005	10.456	8.77655	12.357	13.0722	13.2368	2.50196	5.65711	5.31214
SmiChr072700	- && P10691.1 RecName: Full=Sucrose synthase; AltName: Full=SS16; AltName: Full=Sucrose-UDP glucosyltransferase && PF00862:Sucrose synthase|PF00534:Glycosyl transferases group 1	Glycos_transf_1	10.316	7.69134	5.16853	8.65081	9.39221	6.23668	12.7344	14.4537	24.3625	18.4319	5.51086	20.3551	18.108	34.0178	39.553	110.795	160.261	82.3388
SmiChr072703	- && P10691.1 RecName: Full=Sucrose synthase; AltName: Full=SS16; AltName: Full=Sucrose-UDP glucosyltransferase && PF00862:Sucrose synthase|PF00534:Glycosyl transferases group 1	Glycos_transf_1	0.0837564	0.370085	0.104869	0.646963	1.31699	0.922586	1.1272	2.87922	4.87831	0.0137347	0.218561	0.0608524	0.721251	0.952434	0.97745	0.730517	2.27116	1.20934
SmiChr072841	- && Q566N0.1 RecName: Full=Bis(5'-adenosyl)-triphosphatase enpp4; AltName: Full=AP3A hydrolase; Short=AP3Aase; AltName: Full=Ectonucleotide pyrophosphatase/phosphodiesterase family member 4; Short=E-NPP 4; Short=NPP-4; Flags: Precursor && PF01663:Type I phosphodiesterase / nucleotide pyrophosphatase	-	70.9029	59.8365	66.2953	33.5313	24.8995	25.8964	9.0167	8.24673	10.2576	66.6142	57.1604	58.5339	66.6631	38.2675	45.132	12.2054	14.3901	25.7312
SmiChr072907	- && P93834.1 RecName: Full=Hexokinase-2 && PF03727:Hexokinase|PF00349:Hexokinase	-	0.935346	0.30323	2.32132	0.464459	0.326562	0.154544	1.21202	0.241152	0.36481	11.3885	9.44709	9.71567	10.1539	7.04652	11.0803	12.237	14.0073	6.51146
SmiChr072911	- && P93834.1 RecName: Full=Hexokinase-2 && PF00349:Hexokinase	-	20.4607	33.8831	20.9337	36.8471	22.436	23.7096	31.8527	34.746	31.2115	12.6156	18.6109	22.8929	19.7186	20.5524	25.4423	33.6093	25.6224	27.517
SmiChr072912	- && P93834.1 RecName: Full=Hexokinase-2 && PF03727:Hexokinase	-	52.7886	44.9875	42.3249	51.1389	45.5917	48.2081	65.6404	82.504	65.8634	34.0722	34.6093	47.7183	49.1466	35.5401	49.0938	52.4216	58.861	56.9753
SmiChr073025	- && Q5IH14.1 RecName: Full=Sucrose-phosphatase 1; Short=NtSPP1 && PF05116:Sucrose-6F-phosphate phosphohydrolase|PF08472:Sucrose-6-phosphate phosphohydrolase C-terminal	-	29.9082	31.2288	29.8107	75.5794	61.1229	65.2513	109.672	133.107	118.359	36.6648	38.7246	36.5199	48.6624	89.0204	56.5031	66.7077	96.877	142.847
SmiChr073056	- && Q9SZ63.2 RecName: Full=Nudix hydrolase 14, chloroplastic; Short=AtNUDT14; AltName: Full=ADP-sugar diphosphatase; Short=AtASPP; Flags: Precursor && PF00293:NUDIX domain	NUDIX	10.8567	13.4412	10.5891	10.3622	13.2467	12.5515	6.34528	4.97613	6.75572	11.747	12.6604	15.4048	15.8792	14.8781	14.2643	6.20481	8.23472	7.88569
SmiChr073136	- && P29001.1 RecName: Full=Acid beta-fructofuranosidase; AltName: Full=Acid invertase; Short=AI; AltName: Full=Acid sucrose hydrolase; AltName: Full=Vacuolar invertase; Contains: RecName: Full=Acid beta-fructofuranosidase 30 kDa subunit; Contains: RecName: Full=Acid beta-fructofuranosidase 38 kDa subunit; Flags: Precursor && PF08244:Glycosyl hydrolases family 32 C terminal|PF00251:Glycosyl hydro…	-	0	0.12763	0	56.2722	25.3734	94.3713	211.295	288.897	239.629	0.108942	0.0495316	0.0241338	61.3719	226.009	27.0287	248.773	372.28	560.908
SmiChr073137	- && Q9SU39.1 RecName: Full=Probable trehalose-phosphate phosphatase F; Short=AtTPPF; AltName: Full=Trehalose 6-phosphate phosphatase; AltName: Full=Trehalose-phosphate phosphatase 5 && PF02358:Trehalose-phosphatase	-	2.90388	3.85197	3.01751	17.5172	20.3127	16.1151	91.9932	76.722	85.4298	11.9274	14.9233	20.4699	28.7305	32.7069	39.0917	540.218	329.354	217.173
SmiChr073294	- && Q9FWC1.1 RecName: Full=Probable trehalase; AltName: Full=Alpha,alpha-trehalase; AltName: Full=Alpha,alpha-trehalose glucohydrolase && PF01204:Trehalase	-	2.74377	3.26074	3.42397	10.6462	12.7264	8.8279	11.0476	14.3016	12.3882	13.1213	14.3672	12.9343	24.4808	14.4394	30.8647	27.3629	13.1499	12.4246
SmiChr073357	- && O82627.1 RecName: Full=Granule-bound starch synthase 1, chloroplastic/amyloplastic; AltName: Full=Granule-bound starch synthase I; Short=GBSS-I; Flags: Precursor && PF00534:Glycosyl transferases group 1|PF08323:Starch synthase catalytic domain	Glycos_transf_1	67.2038	79.7041	65.3453	158.305	116.744	179.963	67.634	67.0099	82.8656	60.0473	63.4084	49.966	131.045	205.162	115.125	17.655	30.3586	78.2118
SmiChr073630	- && A7LXU3.1 RecName: Full=Beta-glucosidase BoGH3B; AltName: Full=Glycosyl hydrolase family protein 3B; Short=BoGH3B; Flags: Precursor && PF01915:Glycosyl hydrolase family 3 C-terminal domain|PF00933:Glycosyl hydrolase family 3 N terminal domain	Glyco_hydro_3	0.23763	0.27391	0.289027	13.1529	11.1898	8.75297	5.80835	2.45064	3.98739	0.342912	0.159452	0.0345295	5.48582	8.89924	7.76488	0	0.187451	0.509761
SmiChr073632	- && Q23892.2 RecName: Full=Lysosomal beta glucosidase; Flags: Precursor && PF01915:Glycosyl hydrolase family 3 C-terminal domain|PF00933:Glycosyl hydrolase family 3 N terminal domain	Glyco_hydro_3	4.76114	9.98219	7.82541	20.7504	11.4716	10.4806	206.914	212.216	263.193	3.78078	3.71046	3.92219	19.3905	19.9299	27.4497	55.7498	35.0993	36.1897
SmiChr073633	- && A7LXU3.1 RecName: Full=Beta-glucosidase BoGH3B; AltName: Full=Glycosyl hydrolase family protein 3B; Short=BoGH3B; Flags: Precursor && PF01915:Glycosyl hydrolase family 3 C-terminal domain|PF00933:Glycosyl hydrolase family 3 N terminal domain	Glyco_hydro_3	301.994	317.715	331.337	119.518	103.568	160.008	70.7668	58.8764	63.6131	270.673	255.578	271.936	143.892	108.594	128.5	39.6759	61.4797	59.8946
SmiChr074296	- && Q9LPS1.1 RecName: Full=Hexokinase-3 && PF03727:Hexokinase|PF00349:Hexokinase	-	4.69617	6.18313	4.36649	6.72781	7.66403	5.3245	6.89151	11.7737	7.91603	5.85536	5.61417	4.67673	8.14439	5.27118	8.5531	27.6301	19.8798	14.3296
SmiChr074607	- && A7LXU3.1 RecName: Full=Beta-glucosidase BoGH3B; AltName: Full=Glycosyl hydrolase family protein 3B; Short=BoGH3B; Flags: Precursor && PF00933:Glycosyl hydrolase family 3 N terminal domain|PF01915:Glycosyl hydrolase family 3 C-terminal domain	Glyco_hydro_3	25.4331	22.6111	24.0651	11.3717	9.79504	8.75615	5.32625	4.20114	5.38206	24.2653	19.3315	25.5775	13.0717	14.085	11.8076	2.24066	4.93964	6.76762
SmiChr074942	- && Q8L735.2 RecName: Full=Isoamylase 2, chloroplastic; Short=AtISA2; AltName: Full=Protein DEBRANCHING ENZYME 1; Flags: Precursor && PF00128:Alpha amylase, catalytic domain|PF02922:Carbohydrate-binding module 48 (Isoamylase N-terminal domain)	-	3.82827	4.14095	5.40357	10.0284	9.72845	8.89212	9.68674	10.242	9.49256	4.03958	4.48301	5.23023	8.55418	14.4953	9.61181	6.5328	8.65752	13.6644
SmiChr074970	- && Q9M111.1 RecName: Full=Sucrose synthase 3; Short=AtSUS3; AltName: Full=Sucrose-UDP glucosyltransferase 3 && PF00534:Glycosyl transferases group 1|PF00862:Sucrose synthase	Glycos_transf_1	41.2998	46.459	40.305	34.6254	36.5632	47.8635	27.193	29.6816	28.1701	43.153	37.2086	39.7653	38.5848	34.142	36.4765	50.4478	62.4263	55.8914
SmiChr080061	- && Q8L735.2 RecName: Full=Isoamylase 2, chloroplastic; Short=AtISA2; AltName: Full=Protein DEBRANCHING ENZYME 1; Flags: Precursor && PF00128:Alpha amylase, catalytic domain	-	7.37818	5.0211	5.01043	10.9843	9.62476	9.33932	10.3254	9.07061	8.28081	5.72138	3.8926	4.15669	7.17153	4.36094	6.2905	12.9067	5.73385	5.98436
SmiChr080460	- && - && -	-	1.5435	2.09313	1.26673	1.68318	3.38128	2.28025	0.990746	0.749078	0.755461	2.59064	2.5385	2.37476	0.299434	1.03247	0.767284	1.97975	2.14865	0.224736
SmiChr080523	- && Q42059.2 RecName: Full=Endoglucanase 6; AltName: Full=Endo-1,4-beta glucanase 6; Flags: Precursor && PF09478:Carbohydrate binding domain CBM49|PF00759:Glycosyl hydrolase family 9	-	220.726	232.328	254.947	186.852	140.151	259.184	55.4094	56.369	42.292	266.594	307.29	366.643	151.13	217.299	135.238	110.504	120.874	115.467
SmiChr081476	- && B8AVF0.1 RecName: Full=Beta-glucosidase 12; Flags: Precursor && PF00232:Glycosyl hydrolase family 1	Glyco_hydro_1	0	0	0.0954519	0	0	0	0	0	0	0.0875094	0	0	0	0.0674263	0.0715834	0.25858	0	0.220149
SmiChr081477	- && B8AVF0.1 RecName: Full=Beta-glucosidase 12; Flags: Precursor && PF00232:Glycosyl hydrolase family 1	Glyco_hydro_1	7.19302	9.29917	5.75183	8.06806	6.75818	6.18941	18.653	22.6323	20.8889	7.18823	10.0948	6.08677	12.4658	8.17953	15.2903	47.3603	46.2273	51.2485
SmiChr082227	- && O64896.1 RecName: Full=Trehalose-phosphate phosphatase A; Short=AtTPPA; AltName: Full=Trehalose 6-phosphate phosphatase && PF02358:Trehalose-phosphatase	-	17.0518	24.5106	16.3222	20.3269	21.2681	18.1492	21.8774	39.9322	36.3127	15.1035	16.9183	19.6205	18.2777	18.285	18.9723	35.3264	28.216	19.6999
SmiChr082228	- && P80065.2 RecName: Full=Beta-fructofuranosidase, soluble isoenzyme I; AltName: Full=Invertase; AltName: Full=Saccharase; AltName: Full=Sucrose hydrolase; Flags: Precursor && PF11837:Domain of unknown function (DUF3357)|PF08244:Glycosyl hydrolases family 32 C terminal|PF00251:Glycosyl hydrolases family 32 N-terminal domain	-	11.9246	18.3198	11.7625	37.5477	20.9265	24.8075	291.689	286.46	289.21	21.7317	33.267	25.607	52.7005	22.6281	48.7853	209.466	138.3	103.512
SmiChr082489	- && Q6H5L4.2 RecName: Full=Probable trehalose-phosphate phosphatase 7; Short=OsTPP7; AltName: Full=Trehalose 6-phosphate phosphatase && PF02358:Trehalose-phosphatase	-	4.03232	4.12738	1.38479	7.64613	5.20582	9.80714	31.7508	41.1189	41.5364	1.87261	18.0021	12.6209	4.36186	5.75918	2.45349	90.878	60.9766	48.8663
SmiChr082535	- && P93568.1 RecName: Full=Soluble starch synthase 1, chloroplastic/amyloplastic; AltName: Full=Soluble starch synthase I; Short=SS I; Flags: Precursor && PF08323:Starch synthase catalytic domain|PF00534:Glycosyl transferases group 1	Glycos_transf_1	6.37607	7.07144	6.49141	28.8659	30.7832	26.7417	30.0867	32.9132	23.336	10.4444	10.3491	9.29623	23.6801	35.6648	26.1509	85.9724	69.0729	49.3086
SmiChr082877	- && Q9FH80.1 RecName: Full=Beta-amylase 8; AltName: Full=1,4-alpha-D-glucan maltohydrolase; AltName: Full=Beta-amylase 2 && PF05687:BES1/BZR1 plant transcription factor, N-terminal|PF01373:Glycosyl hydrolase family 14	-	21.3367	16.138	20.0338	5.67472	4.98175	4.72852	4.00262	3.67048	3.70176	8.62952	8.36688	6.9264	5.82899	4.74934	7.25632	3.72193	3.59899	3.95535
SmiChr082911	- && Q9M088.1 RecName: Full=Glucan endo-1,3-beta-glucosidase 5; AltName: Full=(1->3)-beta-glucan endohydrolase 5; Short=(1->3)-beta-glucanase 5; AltName: Full=Beta-1,3-endoglucanase 5; Short=Beta-1,3-glucanase 5; Flags: Precursor && PF00332:Glycosyl hydrolases family 17|PF07983:X8 domain	Glyco_hydro_17	0	0	0	0	0	0	0	0	0	0	0	0	0	0	0	0	0	0
SmiChr082912	- && Q9M088.1 RecName: Full=Glucan endo-1,3-beta-glucosidase 5; AltName: Full=(1->3)-beta-glucan endohydrolase 5; Short=(1->3)-beta-glucanase 5; AltName: Full=Beta-1,3-endoglucanase 5; Short=Beta-1,3-glucanase 5; Flags: Precursor && -	-	0.755017	0.644659	0.735258	0.5184	0.676907	0.70229	0.823874	1.32657	0.930693	0.839158	0.844374	1.00567	0.660927	0.49288	0.607666	1.58532	0.74448	0.761376
SmiChr083303	- && Q8VYG3.1 RecName: Full=Endoglucanase 16; AltName: Full=Endo-1,4-beta glucanase 16; Flags: Precursor && PF00759:Glycosyl hydrolase family 9	-	0	0	0	0	0.0901675	0	88.6124	57.9786	75.0928	0	0	0	0	0	0	461.836	315.207	187.699
SmiSca0070	- && Q9ZV48.1 RecName: Full=Probable alpha,alpha-trehalose-phosphate synthase [UDP-forming] 11; AltName: Full=Trehalose-6-phosphate synthase 11; Short=AtTPS11 && PF00982:Glycosyltransferase family 20|PF02358:Trehalose-phosphatase	-	0.46396	0.606101	0.962648	0.614362	0.691135	0.797248	4.35394	2.45617	4.0856	1.55206	1.10692	1.3989	3.24724	5.13521	3.39805	7.75601	4.75784	8.03881
SmiSca0187	- && Q00766.3 RecName: Full=Glycogen phosphorylase 1; Short=GP1 && PF00343:Carbohydrate phosphorylase	-	41.5612	31.2478	45.3128	17.2054	26.1137	13.4003	3.83712	4.83525	2.957	35.7514	22.0058	25.2493	9.33516	9.35866	11.2152	4.40473	6.08631	5.98781
SmiSca0549	- && F4I8U2.1 RecName: Full=Inactive glucose-1-phosphate adenylyltransferase small subunit 2, chloroplastic; AltName: Full=ADP-Glc pyrophosphorylase small subunit-like; AltName: Full=ADP-glucose pyrophosphorylase small subunit 2; Short=ApS2; Flags: Precursor && PF00483:Nucleotidyl transferase	-	0.0951556	0.182806	0.204242	0.126002	0.472493	0.293482	0.415335	0.130843	0.593812	0.124831	0.0354724	0.0345672	0.209212	0.144275	0.229754	0	0.0938276	0
