# Supplementary material for: Anatomy and Comparative Transcriptome Reveal the Mechanism of Male Sterility in Salvia miltiorrhiza
Source: Int J Mol Sci. 2023 Jun 17;24(12):10259. doi: 10.3390/ijms241210259 (PMC10299234; doi:10.3390/ijms241210259)
Supplement: Supplementary file 1 [file ijms-24-10259-s001.zip › Table S4. The specific primers for qRT-PCR.xls]

## Sheet: 新建 Microsoft Excel 工作表
Table S4. The specific primers for qRT-PCR
Gene name	Primers	bp
SmiChr013701.1	F:ACGGGAGCGGGCAGTTTAA	229
	R:ACGGTGGCGGTGTGGTAGG
SmiChr022309.1	F:TCTTGATCTTCGCTTTTGC	147
	R:AATGGTTGACGACGGTTGC
SmiChr054957.1	F:CGCTCACCCCACCATTATT	116
	R: CCGACCGCCACTGCCATTT
SmiChr021009.1	F:TTGTTGGTTCGATTTTGCC	189
	R:TCATTCCTTCGCCCTCTTC
SmiChr063776.1	F:AGGTTTATGTTGGTTTTCT	212
	R:GTTTCTTCTTGTCGTGTTT
novel1014	F: TGTTGATCGCAAAATCCCC	209
	R:CATCGACCCACGCAGCCCG
SmiChr075035	F:CCCCTCCCCAACCAGTTTA	279
	R:GGTGTTTCCGTGCTCATAC
SmiChr075038	F:GCTCTCAATGCTTACCCGC	89
	R:TTGTCCACGATGACCTGCT
SmiChr064195	F:AAGCAAAGGCTCCCAAAGA	237
	R:AAAGGCAAGAACCAAAGTG
